# Supplementary material for: N′-(Cyclo­hexyl­carbon­yl)isonicotino­hydrazide
Source: Acta Crystallogr Sect E Struct Rep Online. 2009 Jul 18;65(Pt 8):o1912. doi: 10.1107/S1600536809027469 (PMC2977321; doi:10.1107/S1600536809027469)
Supplement: Supplementary file 2 [file e-65-o1912-Isup2.hkl]

# 
# h,k,l, Fc-squared, Fo-squared, sigma(Fo-squared) and status flag 
# 
data_I
_shelx_title ' ichm in P2(1)2(1)2(1) (100K)' 
_shelx_refln_list_code          4 
_shelx_F_calc_maximum      117.04 
_exptl_crystal_F_000       528.00 
_reflns_d_resolution_high  0.6176 
 
loop_ 
 _symmetry_equiv_pos_as_xyz 
 'x, y, z' 
 '-x+1/2, -y, z+1/2' 
 '-x, y+1/2, -z+1/2' 
 'x+1/2, -y+1/2, -z' 
 
_cell_length_a     9.1184 
_cell_length_b    11.5989 
_cell_length_c    12.1684 
_cell_angle_alpha  90.000 
_cell_angle_beta   90.000 
_cell_angle_gamma  90.000 
 
_shelx_F_squared_multiplier     1.000 
 
loop_ 
 _refln_index_h 
 _refln_index_k 
 _refln_index_l 
 _refln_F_squared_calc 
 _refln_F_squared_meas 
 _refln_F_squared_sigma 
 _refln_observed_status 
   2   0   0       53.41       42.94      0.93 o 
   4   0   0       86.07       97.12      1.83 o 
   6   0   0      786.10      917.96      8.53 o 
   8   0   0      650.28      635.42      6.89 o 
  10   0   0       71.36       63.81      1.35 o 
  12   0   0       40.23       38.40      1.13 o 
  14   0   0       98.32       92.54      2.69 o 
   1   1   0      192.63      203.24      1.99 o 
   2   1   0     1339.65     1271.21     12.77 o 
   3   1   0      767.49      801.59      7.73 o 
   4   1   0      972.91     1078.34      7.34 o 
   5   1   0     2291.33     2471.36     14.92 o 
   6   1   0      145.49      150.85      1.21 o 
   7   1   0       39.12       44.87      0.54 o 
   8   1   0      114.56      128.01      1.27 o 
   9   1   0        1.06        2.70      0.28 o 
  10   1   0      165.93      159.08      1.74 o 
  11   1   0       49.26       53.74      0.89 o 
  12   1   0       14.28       12.71      0.67 o 
  13   1   0        3.98        4.44      0.40 o 
  14   1   0       15.60       16.46      0.71 o 
   0   2   0      139.74      132.88      2.23 o 
   1   2   0     1910.97     1735.68     17.07 o 
   2   2   0    10472.04     7673.00     69.81 o 
   3   2   0      146.92      198.64      1.65 o 
   4   2   0     2620.05     2763.74     18.05 o 
   5   2   0     1013.79     1117.48      6.67 o 
   6   2   0      396.96      383.25      2.47 o 
   7   2   0       16.32       24.64      0.37 o 
   8   2   0       91.40       79.45      0.91 o 
   9   2   0       30.67       33.47      0.59 o 
  10   2   0       50.91       45.81      0.79 o 
  11   2   0        3.65        4.20      0.34 o 
  12   2   0        0.08       -0.10      0.30 o 
  13   2   0       78.60       77.35      1.66 o 
  14   2   0       42.30       46.70      1.19 o 
   1   3   0        0.41        0.23      0.12 o 
   2   3   0     1814.99     1913.25     16.55 o 
   3   3   0     1771.59     1905.88     13.40 o 
   4   3   0      799.46      847.39      6.24 o 
   5   3   0      451.75      514.79      3.35 o 
   6   3   0      173.59      161.53      1.18 o 
   7   3   0       90.46       85.07      0.77 o 
   8   3   0       18.01       16.66      0.36 o 
   9   3   0      177.91      178.33      1.68 o 
  10   3   0      526.74      516.93      4.93 o 
  11   3   0       25.59       28.96      0.70 o 
  12   3   0       13.89       14.17      0.69 o 
  13   3   0        0.12       -0.40      0.40 o 
  14   3   0       47.55       43.13      1.14 o 
   1   4   0      108.12      131.25      1.60 o 
   2   4   0       64.97       66.41      0.95 o 
   3   4   0       81.21       85.54      0.84 o 
   4   4   0     1047.46     1108.76      7.66 o 
   5   4   0        2.04        1.94      0.15 o 
   6   4   0       14.47       24.38      0.34 o 
   7   4   0      135.29      121.85      1.05 o 
   8   4   0      339.73      333.78      2.73 o 
   9   4   0      499.49      515.73      4.58 o 
  10   4   0       59.43       55.75      0.98 o 
  11   4   0        0.85        3.46      1.33 o 
  12   4   0       10.36        9.13      0.65 o 
  13   4   0       67.10       69.89      1.60 o 
  14   4   0        8.89       10.23      1.18 o 
   1   5   0      876.50      876.13     12.87 o 
   2   5   0       12.51       14.45      0.44 o 
   3   5   0      526.59      567.22      4.63 o 
   4   5   0      528.16      574.96      4.76 o 
   5   5   0     1323.02     1424.00     10.73 o 
   6   5   0      190.10      220.84      1.87 o 
   7   5   0      216.64      238.50      2.20 o 
   8   5   0      407.98      384.20      3.37 o 
   9   5   0      260.46      242.60      2.60 o 
  10   5   0      123.06      113.44      1.94 o 
  11   5   0       67.00       64.94      2.47 o 
  12   5   0       14.95       15.36      0.78 o 
  13   5   0       45.34       50.64      1.34 o 
  14   5   0        6.02        5.66      0.61 o 
   0   6   0       35.24       43.81      1.80 o 
   1   6   0      231.75      267.56      2.26 o 
   2   6   0      166.98      173.40      1.62 o 
   3   6   0      614.99      664.33      5.71 o 
   4   6   0      855.82      832.88      7.66 o 
   5   6   0      161.33      133.90      1.26 o 
   6   6   0       61.14       69.41      0.89 o 
   7   6   0      148.39      131.50      1.39 o 
   8   6   0      153.34      150.72      1.75 o 
   9   6   0      109.15      105.20      1.41 o 
  10   6   0       37.06       37.79      0.90 o 
  11   6   0       10.58       10.62      0.73 o 
  12   6   0       26.04       29.54      0.99 o 
  13   6   0       29.88       32.98      1.08 o 
   1   7   0       32.25       27.26      0.57 o 
   2   7   0       37.42       38.31      0.51 o 
   3   7   0      308.33      326.16      3.33 o 
   4   7   0       89.27       66.15      1.45 o 
   5   7   0       71.67       75.58      1.01 o 
   6   7   0      573.14      557.75      5.44 o 
   7   7   0       82.17       81.30      1.04 o 
   8   7   0       97.46      108.05      1.38 o 
   9   7   0       55.77       52.38      0.92 o 
  10   7   0       11.18        9.79      0.52 o 
  11   7   0       53.08       52.60      1.24 o 
  12   7   0        0.38        0.01      0.39 o 
  13   7   0       16.33       17.42      1.39 o 
   0   8   0      558.10      563.77      9.27 o 
   1   8   0      807.66      849.00     10.49 o 
   2   8   0      206.73      195.64      3.04 o 
   3   8   0       40.43       34.84      0.55 o 
   4   8   0      137.57      134.06      1.86 o 
   5   8   0      922.15      868.83      9.87 o 
   6   8   0       20.94       20.26      0.71 o 
   7   8   0       34.40       29.37      0.83 o 
   8   8   0       68.65       72.06      1.21 o 
   9   8   0        0.82        1.07      0.44 o 
  10   8   0        7.73        7.08      0.56 o 
  11   8   0        9.65        9.08      0.58 o 
  12   8   0       26.59       26.99      1.16 o 
  13   8   0        4.16        4.56      0.66 o 
   1   9   0     2768.90     2721.35     30.28 o 
   2   9   0      735.59      704.69     14.13 o 
   3   9   0       44.22       41.43      1.27 o 
   4   9   0      116.13      118.67      1.68 o 
   5   9   0      357.82      318.84      3.95 o 
   6   9   0       96.38      102.22      1.64 o 
   7   9   0       14.42       16.54      0.69 o 
   8   9   0       39.04       38.47      0.92 o 
   9   9   0        0.14        0.96      0.33 o 
  10   9   0        6.54        7.96      0.52 o 
  11   9   0       75.15       77.64      1.88 o 
  12   9   0       41.74       39.03      1.34 o 
   0  10   0       38.77       42.26      1.27 o 
   1  10   0     1242.19     1201.12     13.67 o 
   2  10   0       92.39       88.33      1.75 o 
   3  10   0        4.72        4.65      1.26 o 
   4  10   0      597.88      579.73      8.35 o 
   5  10   0        5.16        4.74      0.96 o 
   6  10   0      179.85      171.24      2.38 o 
   7  10   0       12.96       11.41      0.82 o 
   8  10   0        3.22        3.47      0.40 o 
   9  10   0       22.24       19.77      0.66 o 
  10  10   0       57.43       56.07      1.36 o 
  11  10   0        0.13        0.11      0.57 o 
  12  10   0       19.55       20.74      0.97 o 
   1  11   0      685.06      654.87      7.80 o 
   2  11   0        1.69        0.33      0.30 o 
   3  11   0       78.43       74.18      1.65 o 
   4  11   0        0.03       -0.07      0.35 o 
   5  11   0        7.48        6.70      0.60 o 
   6  11   0       53.86       46.38      1.60 o 
   7  11   0       12.74       13.65      0.87 o 
   8  11   0       68.38       63.40      1.84 o 
   9  11   0       38.73       37.23      1.77 o 
  10  11   0       10.33       11.06      0.75 o 
  11  11   0       17.95       18.11      1.13 o 
   0  12   0      325.29      293.43      6.50 o 
   1  12   0      119.04      126.07      2.63 o 
   2  12   0       45.88       44.83      1.26 o 
   3  12   0      120.54      111.64      3.71 o 
   4  12   0       96.41       95.08      2.08 o 
   5  12   0       63.12       66.77      1.93 o 
   6  12   0       18.85       17.69      0.96 o 
   7  12   0       41.42       45.26      1.52 o 
   8  12   0       16.67       17.95      1.07 o 
   9  12   0        0.24        0.16      1.19 o 
  10  12   0        0.04        0.08      0.62 o 
  11  12   0       71.98       68.30      3.20 o 
   1  13   0        0.12        0.51      0.41 o 
   2  13   0       12.37       12.37      0.74 o 
   3  13   0      293.30      290.30      4.74 o 
   4  13   0       77.12       68.18      1.76 o 
   5  13   0       24.44       22.76      1.08 o 
   6  13   0       26.72       30.86      1.27 o 
   7  13   0       64.88       66.74      1.93 o 
   8  13   0       12.30       13.31      1.59 o 
   9  13   0       44.64       43.29      1.69 o 
  10  13   0        5.48        6.36      1.16 o 
   0  14   0       53.50       48.80      2.01 o 
   1  14   0       54.77       52.04      1.48 o 
   2  14   0      106.69      108.25      2.32 o 
   3  14   0      113.63      113.24      2.44 o 
   4  14   0        1.60        0.65      0.71 o 
   5  14   0        0.07        0.18      0.50 o 
   6  14   0        5.17        5.94      0.73 o 
   7  14   0        2.02        1.55      0.63 o 
   8  14   0        7.82        7.94      0.89 o 
   9  14   0       56.56       55.65      1.97 o 
   1  15   0        0.82        0.91      0.48 o 
   2  15   0       54.90       55.24      1.63 o 
   3  15   0       29.00       31.40      1.26 o 
   4  15   0        0.11       -0.05      0.50 o 
   5  15   0        1.14        0.61      1.15 o 
   6  15   0       84.86       79.87      2.25 o 
   7  15   0       88.48       91.48      2.44 o 
   8  15   0        7.75        9.30      1.39 o 
   0  16   0       52.59       55.63      2.33 o 
   1  16   0        8.88       10.09      0.82 o 
   2  16   0        0.09       -0.21      0.46 o 
   3  16   0       30.08       31.99      4.45 o 
   4  16   0        3.75        4.35      0.70 o 
   5  16   0        3.71        3.85      1.14 o 
   6  16   0       28.96       25.57      1.34 o 
   7  16   0        0.34       -0.13      1.63 o 
   1  17   0       10.38        8.32      0.80 o 
   2  17   0       44.27       42.76      1.55 o 
   3  17   0        2.54        2.86      0.63 o 
   4  17   0       12.67       12.62      1.34 o 
   5  17   0       27.36       25.18      1.33 o 
   6  17   0        6.01        7.49      0.94 o 
   0  18   0       10.57       11.52      1.32 o 
   1  18   0       21.14       20.59      1.18 o 
   2  18   0       25.51       25.73      1.29 o 
   3  18   0       28.48       27.78      2.34 o 
   4  18   0        1.85        2.57      0.69 o 
   1   0   1      773.26      742.86      7.18 o 
   2   0   1    12755.01     7838.44    155.56 o 
   3   0   1     4475.86     4061.87     32.18 o 
   4   0   1     1176.20     1300.84      8.34 o 
   5   0   1      179.12      184.96      1.29 o 
   6   0   1       63.97       63.21      0.65 o 
   7   0   1      256.99      284.57      1.91 o 
   8   0   1       42.93       40.00      0.57 o 
   9   0   1       38.18       44.29      0.66 o 
  10   0   1       78.59       72.14      1.02 o 
  11   0   1        3.99        3.45      0.32 o 
  12   0   1        1.78        0.95      0.31 o 
  13   0   1       38.38       38.76      1.03 o 
  14   0   1       34.07       34.34      0.94 o 
   0   1   1     3547.04     2695.44    110.04 o 
   1   1   1      704.63      685.86      4.93 o 
   2   1   1    13698.31     8548.50     95.38 o 
   3   1   1      593.31      632.86      4.18 o 
   4   1   1      355.08      395.37      2.06 o 
   5   1   1      560.45      604.87      2.83 o 
   6   1   1      333.03      373.69      1.73 o 
   7   1   1      231.53      259.76      1.27 o 
   8   1   1      152.40      136.62      0.87 o 
   9   1   1       45.87       48.11      0.49 o 
  10   1   1       25.93       24.68      0.45 o 
  11   1   1        1.19        0.89      0.19 o 
  12   1   1      102.62       97.71      0.97 o 
  13   1   1        3.23        3.30      0.31 o 
  14   1   1       18.31       20.97      0.53 o 
   0   2   1       26.14       27.76      1.14 o 
   1   2   1     2099.74     1930.86     33.57 o 
   2   2   1     2193.52     2141.01     17.62 o 
   3   2   1     1835.63     1858.13     11.10 o 
   4   2   1      284.53      292.24      1.49 o 
   5   2   1      235.98      263.57      1.29 o 
   6   2   1      123.34      146.16      0.78 o 
   7   2   1       65.76       77.54      0.53 o 
   8   2   1       99.13       94.74      0.67 o 
   9   2   1       15.70       15.39      0.30 o 
  10   2   1        7.82        7.05      0.27 o 
  11   2   1       16.10       17.64      0.40 o 
  12   2   1       77.50       78.08      0.91 o 
  13   2   1        3.27        2.88      0.29 o 
  14   2   1       19.58       20.39      0.56 o 
   0   3   1     1348.25     1364.98     19.40 o 
   1   3   1      801.31      866.29      6.82 o 
   2   3   1      559.70      609.91      3.77 o 
   3   3   1      835.54      965.90      5.77 o 
   4   3   1       89.47      110.42      0.75 o 
   5   3   1       94.14       93.69      0.57 o 
   6   3   1      175.76      202.06      1.02 o 
   7   3   1       23.49       20.54      0.25 o 
   8   3   1      346.59      332.27      1.77 o 
   9   3   1       89.43       95.58      0.79 o 
  10   3   1       65.64       63.83      0.71 o 
  11   3   1       77.08       74.03      0.89 o 
  12   3   1       11.80       11.97      0.42 o 
  13   3   1       96.74       96.06      1.28 o 
  14   3   1        0.93        0.52      0.32 o 
   0   4   1      983.31     1106.79     14.43 o 
   1   4   1      148.82      152.33      1.48 o 
   2   4   1       61.48       62.43      0.56 o 
   3   4   1      382.92      403.26      2.36 o 
   4   4   1      935.57     1024.31      5.30 o 
   5   4   1      284.72      335.76      1.68 o 
   6   4   1       77.27       74.39      0.51 o 
   7   4   1      559.24      574.87      2.76 o 
   8   4   1      139.39      143.01      0.93 o 
   9   4   1      341.40      325.28      2.22 o 
  10   4   1       82.21       78.00      0.87 o 
  11   4   1       28.17       27.96      0.56 o 
  12   4   1       45.96       45.11      0.87 o 
  13   4   1       12.00       11.68      0.52 o 
  14   4   1       15.21       12.73      0.64 o 
   0   5   1      385.88      429.49      5.41 o 
   1   5   1      348.38      391.16      3.72 o 
   2   5   1      433.23      465.36      3.17 o 
   3   5   1      356.25      414.20      2.44 o 
   4   5   1      571.37      584.42      3.04 o 
   5   5   1      496.33      538.46      2.67 o 
   6   5   1      153.80      163.41      0.97 o 
   7   5   1      183.81      195.35      1.22 o 
   8   5   1      119.00      115.82      1.02 o 
   9   5   1      105.74      111.11      0.98 o 
  10   5   1       26.52       26.24      0.58 o 
  11   5   1       43.63       40.80      0.79 o 
  12   5   1       53.20       54.04      1.03 o 
  13   5   1       94.08       93.22      1.32 o 
  14   5   1       42.03       44.34      0.89 o 
   0   6   1       47.20       54.70      0.75 o 
   1   6   1      307.84      347.71      2.40 o 
   2   6   1        7.52       10.52      0.19 o 
   3   6   1       58.65       69.12      0.53 o 
   4   6   1       69.26       68.21      0.65 o 
   5   6   1       40.11       41.48      0.44 o 
   6   6   1      461.23      474.35      2.81 o 
   7   6   1       19.26       20.78      0.33 o 
   8   6   1       16.37       13.91      0.38 o 
   9   6   1      194.18      185.65      1.57 o 
  10   6   1       81.99       76.93      0.94 o 
  11   6   1       14.09       13.02      0.50 o 
  12   6   1       13.40       13.75      0.59 o 
  13   6   1       50.29       49.31      0.92 o 
   0   7   1        0.04        1.46      0.56 o 
   1   7   1      211.46      239.32      1.93 o 
   2   7   1      673.03      695.33      4.76 o 
   3   7   1      113.03      106.62      1.01 o 
   4   7   1       24.06       30.46      0.35 o 
   5   7   1      101.68       98.43      0.89 o 
   6   7   1      115.10      109.14      0.93 o 
   7   7   1      501.94      500.14      3.58 o 
   8   7   1      130.93      130.99      1.12 o 
   9   7   1       77.61       77.71      0.82 o 
  10   7   1       65.45       66.74      0.86 o 
  11   7   1       37.40       35.73      0.68 o 
  12   7   1       11.51       12.27      0.48 o 
  13   7   1       17.25       18.89      0.58 o 
   0   8   1       12.88       15.56      0.32 o 
   1   8   1     1167.31     1215.71      8.42 o 
   2   8   1      144.72      126.00      1.43 o 
   3   8   1      299.97      286.27      2.71 o 
   4   8   1      713.09      694.32      5.60 o 
   5   8   1      227.75      220.31      1.81 o 
   6   8   1       31.63       33.66      0.54 o 
   7   8   1       69.25       67.70      0.84 o 
   8   8   1       40.68       43.17      0.64 o 
   9   8   1        6.87        6.57      0.35 o 
  10   8   1       33.41       34.02      0.62 o 
  11   8   1       20.11       19.29      0.58 o 
  12   8   1        4.43        3.62      0.39 o 
  13   8   1        4.38        4.82      0.42 o 
   0   9   1        0.42        1.00      0.21 o 
   1   9   1      239.49      250.45      2.01 o 
   2   9   1      421.65      397.50      3.49 o 
   3   9   1      859.25      807.99      7.07 o 
   4   9   1     1314.47     1276.53     11.01 o 
   5   9   1      205.99      193.50      2.06 o 
   6   9   1      115.82      114.97      1.15 o 
   7   9   1        3.37        2.90      0.23 o 
   8   9   1      112.98      109.37      1.21 o 
   9   9   1       38.20       36.29      0.66 o 
  10   9   1        0.37        0.13      0.27 o 
  11   9   1       69.23       68.11      1.42 o 
  12   9   1       98.06       99.29      2.02 o 
   0  10   1      473.94      475.23      5.72 o 
   1  10   1       58.87       61.13      0.83 o 
   2  10   1      150.08      142.02      1.45 o 
   3  10   1     1131.01     1050.16      9.11 o 
   4  10   1       86.35       79.27      1.04 o 
   5  10   1       82.45       80.47      1.10 o 
   6  10   1      364.76      349.87      3.46 o 
   7  10   1        6.15        6.10      0.42 o 
   8  10   1       39.32       39.74      0.75 o 
   9  10   1       40.63       43.94      0.83 o 
  10  10   1       23.94       24.53      0.74 o 
  11  10   1       12.99       12.44      0.61 o 
  12  10   1       21.74       22.05      1.19 o 
   0  11   1      123.81      124.13      1.88 o 
   1  11   1      608.57      588.37      5.19 o 
   2  11   1       26.03       23.77      0.57 o 
   3  11   1       28.19       23.95      0.64 o 
   4  11   1       96.44       90.68      1.37 o 
   5  11   1       49.74       49.46      0.79 o 
   6  11   1       37.80       38.56      0.78 o 
   7  11   1       11.80       10.54      0.45 o 
   8  11   1       27.84       25.97      0.69 o 
   9  11   1       21.56       23.70      0.63 o 
  10  11   1       55.62       54.71      1.04 o 
  11  11   1       13.46       11.30      0.60 o 
   0  12   1       33.44       33.07      1.29 o 
   1  12   1      324.06      317.05      3.48 o 
   2  12   1      191.88      183.12      2.24 o 
   3  12   1       93.54       95.62      1.43 o 
   4  12   1       58.72       62.14      1.13 o 
   5  12   1        8.71        9.11      0.50 o 
   6  12   1       61.19       58.22      1.17 o 
   7  12   1       53.01       49.23      1.13 o 
   8  12   1        0.85        1.70      0.42 o 
   9  12   1       48.60       48.02      1.22 o 
  10  12   1       33.51       29.92      1.19 o 
  11  12   1       52.01       51.42      1.55 o 
   0  13   1       60.87       63.49      1.56 o 
   1  13   1       73.61       72.65      1.21 o 
   2  13   1       74.88       73.93      1.24 o 
   3  13   1      204.37      205.24      2.62 o 
   4  13   1      139.86      141.30      1.98 o 
   5  13   1      235.77      236.55      2.95 o 
   6  13   1      110.19      109.55      1.98 o 
   7  13   1       43.07       43.42      1.09 o 
   8  13   1       92.99       93.94      1.72 o 
   9  13   1       11.51       10.94      0.70 o 
  10  13   1        9.08       10.11      0.68 o 
   0  14   1       50.72       49.62      1.44 o 
   1  14   1      171.19      169.34      2.22 o 
   2  14   1       27.62       27.33      0.78 o 
   3  14   1      100.39      103.13      1.62 o 
   4  14   1       45.13       45.08      1.04 o 
   5  14   1      193.46      195.33      2.61 o 
   6  14   1       61.43       61.29      1.29 o 
   7  14   1        2.50        3.24      0.50 o 
   8  14   1        0.18        1.25      0.46 o 
   9  14   1       51.71       56.37      1.55 o 
   0  15   1       34.14       31.04      1.36 o 
   1  15   1      106.50      109.54      1.69 o 
   2  15   1       35.60       33.55      0.89 o 
   3  15   1       63.49       64.10      1.27 o 
   4  15   1       83.82       82.89      1.51 o 
   5  15   1      102.56      101.85      1.74 o 
   6  15   1       31.40       31.09      0.97 o 
   7  15   1        3.38        2.90      0.49 o 
   8  15   1      143.35      147.70      2.37 o 
   0  16   1       76.58       76.52      1.99 o 
   1  16   1        5.36        4.94      0.48 o 
   2  16   1       27.11       26.01      0.84 o 
   3  16   1       19.42       18.55      0.75 o 
   4  16   1        6.32        5.56      0.51 o 
   5  16   1       27.44       27.00      0.92 o 
   6  16   1       17.89       18.65      0.82 o 
   7  16   1       16.85       19.07      1.13 o 
   0  17   1       53.47       53.79      1.69 o 
   1  17   1        9.95        8.68      0.56 o 
   2  17   1       31.61       29.89      0.93 o 
   3  17   1       53.04       55.40      1.26 o 
   4  17   1        4.02        3.92      0.50 o 
   5  17   1        1.60        0.16      0.44 o 
   6  17   1       76.17       80.58      1.66 o 
   0  18   1        1.38        1.17      0.61 o 
   1  18   1       26.09       23.48      0.87 o 
   2  18   1       23.17       21.51      0.86 o 
   3  18   1       66.07       68.48      1.77 o 
   4  18   1       74.25       75.43      1.57 o 
   0   0   2      607.91      630.40     11.22 o 
   1   0   2       14.85       17.38      0.33 o 
   2   0   2     4220.57     3649.42     35.45 o 
   3   0   2       79.00       71.59      0.72 o 
   4   0   2     1985.93     2047.25     13.88 o 
   5   0   2        2.15        0.98      0.10 o 
   6   0   2       76.08       73.34      0.62 o 
   7   0   2       74.35       82.18      0.75 o 
   8   0   2       13.54        8.34      0.25 o 
   9   0   2      306.20      311.62      2.71 o 
  10   0   2       13.13       11.49      0.41 o 
  11   0   2        0.00        0.07      0.25 o 
  12   0   2       36.62       38.37      0.78 o 
  13   0   2       52.30       53.28      1.22 o 
  14   0   2       58.73       57.88      1.32 o 
   0   1   2     5359.92     4065.48    155.18 o 
   1   1   2     6987.29     5373.43     63.45 o 
   2   1   2      736.19      694.36      4.48 o 
   3   1   2     1635.34     1671.23      8.98 o 
   4   1   2      998.68     1133.38      5.34 o 
   5   1   2       80.64       75.74      0.45 o 
   6   1   2       65.29       74.35      0.47 o 
   7   1   2      226.41      249.87      1.21 o 
   8   1   2       93.40       87.66      0.63 o 
   9   1   2       15.69       16.02      0.29 o 
  10   1   2      167.53      155.49      1.17 o 
  11   1   2       20.96       20.56      0.42 o 
  12   1   2       47.23       46.17      0.63 o 
  13   1   2        1.19        0.57      0.25 o 
  14   1   2       23.68       23.41      0.60 o 
   0   2   2       79.98       70.62      1.16 o 
   1   2   2      821.38      840.80      9.32 o 
   2   2   2      104.29      126.15      1.12 o 
   3   2   2      319.88      345.57      1.82 o 
   4   2   2      929.23     1033.19      5.13 o 
   5   2   2      232.63      232.55      1.18 o 
   6   2   2      216.23      223.69      1.10 o 
   7   2   2      243.46      254.10      1.27 o 
   8   2   2       66.31       61.12      0.55 o 
   9   2   2       63.70       64.24      0.68 o 
  10   2   2        7.22        7.39      0.26 o 
  11   2   2      148.44      142.38      1.36 o 
  12   2   2       34.45       34.32      0.92 o 
  13   2   2        8.01        7.46      0.37 o 
  14   2   2       34.98       36.73      0.68 o 
   0   3   2      253.77      291.83      4.06 o 
   1   3   2      997.56     1031.42     11.93 o 
   2   3   2     2431.65     2411.49     19.30 o 
   3   3   2      489.88      501.93      2.86 o 
   4   3   2      384.98      437.24      2.19 o 
   5   3   2     1084.77     1173.99      5.38 o 
   6   3   2      162.20      172.33      0.89 o 
   7   3   2       85.11       88.04      0.59 o 
   8   3   2       74.04       74.03      0.74 o 
   9   3   2       56.92       54.76      0.58 o 
  10   3   2       23.30       25.89      0.51 o 
  11   3   2       17.10       17.79      0.45 o 
  12   3   2       89.00       88.58      1.02 o 
  13   3   2       30.87       28.42      0.59 o 
  14   3   2       15.12       16.11      0.54 o 
   0   4   2     1962.12     2031.54     32.05 o 
   1   4   2     1246.20     1303.79     11.31 o 
   2   4   2     1192.15     1277.18      8.23 o 
   3   4   2      161.39      167.88      1.09 o 
   4   4   2      306.18      335.31      1.87 o 
   5   4   2       62.46       71.56      0.50 o 
   6   4   2      129.21      144.52      0.87 o 
   7   4   2      274.17      272.37      1.48 o 
   8   4   2      184.34      169.68      1.17 o 
   9   4   2      401.22      397.84      2.55 o 
  10   4   2       14.13       13.91      0.36 o 
  11   4   2      111.85      112.96      1.21 o 
  12   4   2        8.46        7.81      0.36 o 
  13   4   2       17.68       19.45      0.59 o 
  14   4   2        2.04        2.58      0.35 o 
   0   5   2     1191.90     1275.48     20.22 o 
   1   5   2     1730.29     1806.07     18.20 o 
   2   5   2      863.93      952.50      6.05 o 
   3   5   2      551.08      614.60      3.37 o 
   4   5   2       60.87       58.15      0.43 o 
   5   5   2      272.19      289.87      1.62 o 
   6   5   2     1088.45     1103.04      5.30 o 
   7   5   2      274.16      281.30      1.52 o 
   8   5   2      271.77      265.65      1.67 o 
   9   5   2      208.08      200.91      1.50 o 
  10   5   2      106.18      104.67      0.97 o 
  11   5   2       38.09       39.03      0.88 o 
  12   5   2       24.22       26.55      0.68 o 
  13   5   2       14.60       14.23      0.66 o 
  14   5   2       48.79       48.21      0.92 o 
   0   6   2     1127.69     1187.69     11.38 o 
   1   6   2      302.81      396.07      2.67 o 
   2   6   2      271.45      293.69      2.07 o 
   3   6   2       51.30       54.04      0.47 o 
   4   6   2      435.70      459.88      2.58 o 
   5   6   2      264.23      271.77      1.74 o 
   6   6   2      183.41      185.12      1.17 o 
   7   6   2       47.48       43.11      0.45 o 
   8   6   2      107.21      104.53      0.85 o 
   9   6   2       12.79       12.60      0.36 o 
  10   6   2       48.80       50.57      0.85 o 
  11   6   2       28.43       27.04      0.60 o 
  12   6   2       87.48       85.74      1.20 o 
  13   6   2       65.77       64.26      1.04 o 
   0   7   2       16.90       16.38      0.32 o 
   1   7   2        2.48        4.87      0.14 o 
   2   7   2       52.13       54.48      0.51 o 
   3   7   2       42.65       50.83      0.50 o 
   4   7   2      160.69      150.72      1.25 o 
   5   7   2       11.57       11.51      0.40 o 
   6   7   2      406.91      392.65      2.64 o 
   7   7   2      108.09      105.29      0.95 o 
   8   7   2       99.11       98.91      1.05 o 
   9   7   2       55.67       55.02      0.68 o 
  10   7   2      102.58      100.71      1.19 o 
  11   7   2       34.47       34.78      0.66 o 
  12   7   2       64.63       64.94      1.00 o 
  13   7   2        5.03        5.32      0.45 o 
   0   8   2      125.76      117.70      1.34 o 
   1   8   2       73.57       85.75      0.79 o 
   2   8   2      796.71      788.93      6.84 o 
   3   8   2      131.05      135.40      1.39 o 
   4   8   2      489.80      497.39      3.97 o 
   5   8   2       90.00       85.01      1.01 o 
   6   8   2       50.88       43.14      0.66 o 
   7   8   2       71.76       70.96      0.86 o 
   8   8   2       28.56       24.76      0.49 o 
   9   8   2      148.30      147.74      1.53 o 
  10   8   2       51.36       51.69      0.80 o 
  11   8   2       28.59       28.87      0.64 o 
  12   8   2       68.24       67.62      1.13 o 
  13   8   2       12.11       10.62      0.55 o 
   0   9   2      122.25      121.42      1.90 o 
   1   9   2       86.35       88.07      1.04 o 
   2   9   2      109.29       99.41      0.92 o 
   3   9   2      221.43      229.20      2.15 o 
   4   9   2       36.55       32.72      0.61 o 
   5   9   2       77.90       79.87      0.98 o 
   6   9   2      145.06      135.03      1.47 o 
   7   9   2       12.30       11.88      0.42 o 
   8   9   2       58.96       57.53      0.92 o 
   9   9   2       20.09       22.31      0.66 o 
  10   9   2       65.66       65.82      1.04 o 
  11   9   2        6.14        5.66      0.47 o 
  12   9   2       36.88       36.16      1.01 o 
   0  10   2      979.77      964.46     16.52 o 
   1  10   2      940.50      908.19      8.01 o 
   2  10   2      140.43      136.68      1.54 o 
   3  10   2       14.96       14.81      0.50 o 
   4  10   2      461.36      464.17      4.32 o 
   5  10   2       56.21       52.66      0.81 o 
   6  10   2        9.15        9.28      0.37 o 
   7  10   2       46.16       46.24      0.79 o 
   8  10   2       43.84       42.42      0.81 o 
   9  10   2       35.70       35.60      0.77 o 
  10  10   2       11.60       11.45      0.61 o 
  11  10   2       38.96       37.71      1.02 o 
  12  10   2       11.97       11.21      0.64 o 
   0  11   2      140.67      127.62      2.11 o 
   1  11   2       37.89       38.29      0.69 o 
   2  11   2       25.78       27.63      0.52 o 
   3  11   2      126.92      127.41      1.47 o 
   4  11   2       19.41       16.63      0.48 o 
   5  11   2       49.42       49.97      0.85 o 
   6  11   2       68.41       72.02      1.87 o 
   7  11   2       81.68       82.61      1.21 o 
   8  11   2        2.15        2.31      0.32 o 
   9  11   2       11.43       10.63      0.48 o 
  10  11   2       12.74       11.14      0.80 o 
  11  11   2        0.81        0.83      0.50 o 
   0  12   2      266.87      275.77      4.35 o 
   1  12   2       18.88       17.51      0.55 o 
   2  12   2      154.02      145.28      1.88 o 
   3  12   2       81.03       83.18      1.31 o 
   4  12   2      159.92      152.40      1.72 o 
   5  12   2       71.15       68.24      1.11 o 
   6  12   2       15.75       15.33      0.58 o 
   7  12   2       41.16       43.10      0.93 o 
   8  12   2      109.59      104.12      1.49 o 
   9  12   2       21.52       22.55      0.63 o 
  10  12   2       10.25        8.80      0.52 o 
  11  12   2        9.67        8.71      0.77 o 
   0  13   2       11.20       10.49      1.30 o 
   1  13   2       49.39       49.67      1.20 o 
   2  13   2       28.71       31.09      1.35 o 
   3  13   2       76.01       81.33      1.34 o 
   4  13   2       57.93       58.96      1.56 o 
   5  13   2      202.30      203.49      2.63 o 
   6  13   2        5.62        4.75      0.48 o 
   7  13   2        9.81        9.78      0.61 o 
   8  13   2       11.42       12.85      0.70 o 
   9  13   2       10.26       11.28      0.60 o 
  10  13   2       36.48       34.96      1.46 o 
   0  14   2        0.81        0.74      0.41 o 
   1  14   2       16.93       16.88      0.62 o 
   2  14   2        3.83        2.63      0.36 o 
   3  14   2       86.38       87.92      1.47 o 
   4  14   2      155.97      156.34      2.19 o 
   5  14   2      229.58      231.06      2.96 o 
   6  14   2       66.83       67.66      1.37 o 
   7  14   2       38.90       39.73      1.09 o 
   8  14   2       14.08       14.01      0.74 o 
   9  14   2       36.12       35.40      0.98 o 
   0  15   2       13.06       15.11      1.35 o 
   1  15   2       23.47       26.10      0.78 o 
   2  15   2        4.34        5.20      0.45 o 
   3  15   2       81.90       87.36      1.52 o 
   4  15   2       35.43       37.24      1.15 o 
   5  15   2       86.51       86.66      1.58 o 
   6  15   2       42.32       43.98      1.14 o 
   7  15   2       75.97       76.30      1.56 o 
   8  15   2        2.28        2.64      0.54 o 
   0  16   2       17.82       17.51      0.99 o 
   1  16   2       64.78       63.86      1.27 o 
   2  16   2       19.66       20.48      0.87 o 
   3  16   2       23.53       24.28      0.83 o 
   4  16   2        5.61        5.39      0.52 o 
   5  16   2       12.03       11.35      0.66 o 
   6  16   2       10.89       11.41      0.70 o 
   7  16   2       32.06       30.53      1.18 o 
   0  17   2        1.81        2.96      0.69 o 
   1  17   2       23.08       23.66      0.83 o 
   2  17   2       19.53       20.30      0.93 o 
   3  17   2       45.52       46.38      1.15 o 
   4  17   2        5.61        5.47      0.56 o 
   5  17   2      123.53      122.97      2.41 o 
   6  17   2       19.34       20.20      0.89 o 
   0  18   2       38.04       36.58      1.48 o 
   1  18   2        0.70        0.66      0.58 o 
   2  18   2       61.50       60.92      1.35 o 
   3  18   2      124.00      125.15      2.07 o 
   1   0   3      175.06      197.06      2.31 o 
   2   0   3      295.22      289.89      2.46 o 
   3   0   3     1133.74     1196.43      9.60 o 
   4   0   3       65.85       58.14      0.53 o 
   5   0   3       21.93       19.67      0.30 o 
   6   0   3      449.73      534.89      3.40 o 
   7   0   3      369.30      366.62      2.39 o 
   8   0   3      112.61      111.27      1.00 o 
   9   0   3        0.12        0.33      0.20 o 
  10   0   3      144.49      136.70      1.56 o 
  11   0   3        3.12        4.24      0.38 o 
  12   0   3        9.16        7.92      0.55 o 
  13   0   3        8.17        7.93      0.60 o 
  14   0   3       37.29       37.50      1.08 o 
   0   1   3     2505.91     2282.99     35.64 o 
   1   1   3      248.43      246.31      2.11 o 
   2   1   3      140.22      152.49      0.96 o 
   3   1   3      875.57      939.96      4.83 o 
   4   1   3      716.34      793.57      3.74 o 
   5   1   3      331.05      364.70      1.69 o 
   6   1   3      226.01      227.90      1.09 o 
   7   1   3       81.48       88.46      0.54 o 
   8   1   3      354.55      344.14      1.80 o 
   9   1   3       20.99       22.59      0.34 o 
  10   1   3       52.01       53.90      0.61 o 
  11   1   3        0.68        0.40      0.20 o 
  12   1   3       18.06       17.93      0.47 o 
  13   1   3        5.83        5.11      0.38 o 
  14   1   3       75.83       73.73      1.12 o 
   0   2   3      680.20      633.17      8.54 o 
   1   2   3      529.13      564.75      5.26 o 
   2   2   3      899.29      983.63      5.74 o 
   3   2   3       26.74       26.92      0.24 o 
   4   2   3      442.18      468.13      2.34 o 
   5   2   3      377.46      392.27      1.89 o 
   6   2   3       46.24       40.89      0.32 o 
   7   2   3      222.33      235.78      1.27 o 
   8   2   3       71.58       70.10      0.60 o 
   9   2   3        4.86        4.89      0.21 o 
  10   2   3      214.20      208.49      1.48 o 
  11   2   3       45.50       44.31      0.63 o 
  12   2   3        2.83        2.53      0.28 o 
  13   2   3       58.26       53.34      0.79 o 
  14   2   3       50.07       50.36      0.86 o 
   0   3   3       97.76       94.90      1.50 o 
   1   3   3     2231.22     2269.05     21.58 o 
   2   3   3       60.06       61.55      0.48 o 
   3   3   3      434.73      463.62      2.58 o 
   4   3   3     1148.98     1273.79      6.34 o 
   5   3   3       84.19       82.49      0.56 o 
   6   3   3       71.45       69.02      0.49 o 
   7   3   3      372.92      375.58      2.14 o 
   8   3   3      171.72      157.96      1.13 o 
   9   3   3       24.90       24.18      0.39 o 
  10   3   3       89.03       83.23      0.78 o 
  11   3   3        8.30        9.18      0.40 o 
  12   3   3       32.45       31.43      0.72 o 
  13   3   3        6.40        7.83      0.37 o 
  14   3   3       15.62       15.32      0.52 o 
   0   4   3     1373.82     1464.38     12.41 o 
   1   4   3     2539.91     2584.30     38.30 o 
   2   4   3     2139.97     2284.22     16.88 o 
   3   4   3      501.54      579.23      3.20 o 
   4   4   3      221.30      224.46      1.43 o 
   5   4   3       22.75       21.90      0.26 o 
   6   4   3       80.48       94.74      0.61 o 
   7   4   3       31.29       35.42      0.39 o 
   8   4   3      183.34      171.96      1.21 o 
   9   4   3       75.95       74.50      0.70 o 
  10   4   3       92.13       91.93      0.84 o 
  11   4   3      112.83      111.39      1.06 o 
  12   4   3       36.00       33.70      0.61 o 
  13   4   3       19.74       18.80      0.55 o 
  14   4   3       21.87       23.89      0.61 o 
   0   5   3     4347.19     4550.28     41.14 o 
   1   5   3     1717.32     1775.89     11.28 o 
   2   5   3      122.13      134.15      0.86 o 
   3   5   3     1016.83     1119.87      6.29 o 
   4   5   3      244.72      258.80      1.49 o 
   5   5   3      275.24      282.98      1.59 o 
   6   5   3      363.91      387.81      2.16 o 
   7   5   3      123.77      112.56      0.81 o 
   8   5   3       41.66       36.01      0.44 o 
   9   5   3      348.20      350.66      2.21 o 
  10   5   3       93.39       88.89      0.88 o 
  11   5   3      156.20      147.46      1.32 o 
  12   5   3       31.22       31.66      0.68 o 
  13   5   3       49.61       54.05      0.90 o 
  14   5   3        2.44        2.00      0.36 o 
   0   6   3       43.47       54.20      0.80 o 
   1   6   3      218.74      243.98      1.48 o 
   2   6   3       79.72       81.39      0.54 o 
   3   6   3       21.57       23.91      0.26 o 
   4   6   3       94.30       99.72      0.77 o 
   5   6   3      328.46      341.05      2.96 o 
   6   6   3      507.40      498.56      2.88 o 
   7   6   3        1.12        1.89      0.16 o 
   8   6   3      311.57      313.07      2.13 o 
   9   6   3       11.84       11.60      0.30 o 
  10   6   3       14.10       15.70      0.42 o 
  11   6   3       49.67       51.60      0.76 o 
  12   6   3        8.86        9.20      0.43 o 
  13   6   3        1.63        1.26      0.31 o 
   0   7   3      220.74      237.57      2.10 o 
   1   7   3        9.94        7.12      0.17 o 
   2   7   3      197.99      225.26      1.49 o 
   3   7   3      312.64      317.41      2.04 o 
   4   7   3       30.84       25.35      0.37 o 
   5   7   3       57.03       56.65      0.59 o 
   6   7   3       30.91       31.37      0.46 o 
   7   7   3       32.14       32.97      0.46 o 
   8   7   3       25.27       24.07      0.46 o 
   9   7   3      272.63      263.07      2.55 o 
  10   7   3       59.96       57.46      1.12 o 
  11   7   3       16.36       16.96      0.87 o 
  12   7   3      115.62      117.33      1.50 o 
  13   7   3       63.53       63.63      1.14 o 
   0   8   3      347.29      318.40      3.02 o 
   1   8   3      209.90      241.70      1.62 o 
   2   8   3       66.43       78.89      0.61 o 
   3   8   3       10.11       15.77      0.30 o 
   4   8   3       15.75       20.23      0.43 o 
   5   8   3      349.69      349.24      3.11 o 
   6   8   3      100.04       93.18      1.06 o 
   7   8   3       48.72       50.24      0.70 o 
   8   8   3       30.26       29.08      0.64 o 
   9   8   3      180.65      176.38      1.83 o 
  10   8   3        0.76        0.59      0.30 o 
  11   8   3      173.93      177.74      1.80 o 
  12   8   3        2.88        2.51      0.40 o 
  13   8   3       15.29       15.36      0.88 o 
   0   9   3      259.48      259.17      3.25 o 
   1   9   3       75.96       70.45      0.74 o 
   2   9   3      213.06      230.07      1.87 o 
   3   9   3       29.17       31.18      0.52 o 
   4   9   3      132.67      131.24      1.38 o 
   5   9   3       87.04       82.34      1.03 o 
   6   9   3       37.16       36.14      0.62 o 
   7   9   3        9.63        8.49      0.39 o 
   8   9   3       80.34       76.99      1.11 o 
   9   9   3       20.69       20.79      0.73 o 
  10   9   3       22.00       24.73      0.82 o 
  11   9   3        4.94        4.86      0.62 o 
  12   9   3       62.86       65.77      1.37 o 
   0  10   3      287.18      250.79      3.54 o 
   1  10   3       75.72       67.08      0.81 o 
   2  10   3      146.30      149.66      1.35 o 
   3  10   3      359.77      342.37      2.81 o 
   4  10   3       41.38       45.42      0.71 o 
   5  10   3       89.17       83.19      1.07 o 
   6  10   3       90.66       89.21      1.14 o 
   7  10   3      215.04      224.66      2.26 o 
   8  10   3        9.84       10.28      0.55 o 
   9  10   3       31.63       32.06      0.88 o 
  10  10   3       17.65       20.30      1.17 o 
  11  10   3        8.04        8.13      0.59 o 
  12  10   3        0.52        0.67      0.78 o 
   0  11   3       30.01       31.28      1.50 o 
   1  11   3      155.88      151.27      1.56 o 
   2  11   3       72.47       70.90      1.10 o 
   3  11   3      220.33      213.88      2.72 o 
   4  11   3       92.36       91.07      1.22 o 
   5  11   3       24.25       22.93      0.54 o 
   6  11   3       26.18       28.05      0.62 o 
   7  11   3       15.15       17.12      0.53 o 
   8  11   3        2.41        2.41      0.33 o 
   9  11   3       15.04       14.69      0.66 o 
  10  11   3       10.25       10.28      0.60 o 
  11  11   3        0.87        0.23      0.40 o 
   0  12   3       26.36       24.04      0.78 o 
   1  12   3        0.01       -0.06      0.21 o 
   2  12   3      256.38      239.65      2.77 o 
   3  12   3        0.31        0.33      0.32 o 
   4  12   3       20.20       19.60      0.55 o 
   5  12   3       47.11       49.17      0.80 o 
   6  12   3       46.68       51.04      0.85 o 
   7  12   3       19.42       19.87      0.58 o 
   8  12   3       38.54       42.39      0.92 o 
   9  12   3        4.93        4.81      0.46 o 
  10  12   3       13.04       11.27      0.97 o 
  11  12   3        3.23        2.89      0.51 o 
   0  13   3      221.50      232.73      3.21 o 
   1  13   3       17.82       19.48      0.81 o 
   2  13   3       60.34       64.75      1.13 o 
   3  13   3       23.55       22.71      0.60 o 
   4  13   3      117.09      121.32      1.50 o 
   5  13   3       23.31       27.42      0.65 o 
   6  13   3        2.86        3.07      0.31 o 
   7  13   3       21.11       22.83      0.65 o 
   8  13   3        8.15        7.63      0.42 o 
   9  13   3        8.59        7.49      0.49 o 
  10  13   3       33.31       29.47      1.13 o 
   0  14   3       15.19       12.33      1.47 o 
   1  14   3       35.89       39.10      0.89 o 
   2  14   3       24.57       23.65      0.73 o 
   3  14   3      130.02      130.46      1.89 o 
   4  14   3      180.96      185.03      2.47 o 
   5  14   3      182.76      188.84      2.56 o 
   6  14   3       67.94       67.54      1.38 o 
   7  14   3       34.62       35.14      0.90 o 
   8  14   3       80.54       83.15      1.64 o 
   9  14   3        9.33        9.71      0.74 o 
   0  15   3       14.01       12.59      0.82 o 
   1  15   3       14.82       15.80      0.77 o 
   2  15   3       30.75       30.66      0.86 o 
   3  15   3       94.59       95.23      1.59 o 
   4  15   3        0.12       -0.21      0.33 o 
   5  15   3       38.25       39.28      1.04 o 
   6  15   3        6.92        6.89      0.58 o 
   7  15   3       86.88       87.20      1.69 o 
   8  15   3        7.61        7.55      0.62 o 
   0  16   3        0.02       -0.32      0.57 o 
   1  16   3       15.15       14.48      0.68 o 
   2  16   3       60.35       64.67      1.17 o 
   3  16   3        9.62       10.67      0.60 o 
   4  16   3        3.04        2.67      0.45 o 
   5  16   3       22.60       24.37      0.89 o 
   6  16   3       50.52       51.37      1.44 o 
   7  16   3       40.10       38.76      1.15 o 
   0  17   3       43.19       40.28      2.95 o 
   1  17   3       73.27       74.05      1.42 o 
   2  17   3        2.04        2.36      0.43 o 
   3  17   3        6.52        6.34      0.52 o 
   4  17   3        4.15        4.61      0.58 o 
   5  17   3       21.18       22.16      0.89 o 
   0  18   3       78.46       75.76      2.11 o 
   1  18   3       42.95       42.30      1.64 o 
   2  18   3        3.54        2.28      0.47 o 
   3  18   3       34.39       36.87      1.09 o 
   0   0   4     3111.17     2869.84     31.76 o 
   1   0   4      118.01      154.74      1.45 o 
   2   0   4      384.38      431.60      3.53 o 
   3   0   4        0.75        0.24      0.09 o 
   4   0   4       63.68       73.54      0.55 o 
   5   0   4      387.31      421.34      2.53 o 
   6   0   4      242.92      260.06      1.73 o 
   7   0   4      219.74      241.67      1.71 o 
   8   0   4      607.45      561.31      3.96 o 
   9   0   4       84.49       85.80      1.01 o 
  10   0   4       75.70       71.01      1.07 o 
  11   0   4        7.99        8.13      0.53 o 
  12   0   4        0.96        1.19      0.40 o 
  13   0   4       13.00       13.68      0.78 o 
  14   0   4        2.75        1.83      0.53 o 
   0   1   4     1731.14     1610.90     16.22 o 
   1   1   4     1955.91     1944.14     17.00 o 
   2   1   4      189.00      218.86      1.35 o 
   3   1   4      750.37      821.83      3.94 o 
   4   1   4      207.89      232.80      1.13 o 
   5   1   4      217.60      234.79      1.06 o 
   6   1   4      360.28      380.30      1.71 o 
   7   1   4      236.50      238.43      1.30 o 
   8   1   4      286.88      298.73      1.61 o 
   9   1   4       22.81       24.79      0.42 o 
  10   1   4      139.60      133.52      1.34 o 
  11   1   4       50.63       50.01      0.69 o 
  12   1   4       89.94       87.48      1.07 o 
  13   1   4       59.05       62.92      1.00 o 
  14   1   4        7.84        7.98      0.45 o 
   0   2   4      180.16      199.75      2.09 o 
   1   2   4      794.09      831.29      5.19 o 
   2   2   4      131.81      138.31      0.83 o 
   3   2   4      114.37      116.41      0.61 o 
   4   2   4      796.06      867.41      3.98 o 
   5   2   4      556.33      592.03      2.80 o 
   6   2   4       58.09       60.02      0.43 o 
   7   2   4      134.79      138.82      0.90 o 
   8   2   4      100.89       95.28      0.80 o 
   9   2   4       91.31       97.46      0.83 o 
  10   2   4       56.94       51.21      0.59 o 
  11   2   4       45.71       45.32      0.63 o 
  12   2   4       25.68       25.15      0.50 o 
  13   2   4        8.83        9.22      0.43 o 
  14   2   4        4.90        5.50      0.39 o 
   0   3   4       89.38       85.13      1.09 o 
   1   3   4       68.60       78.93      0.59 o 
   2   3   4      526.32      542.37      2.85 o 
   3   3   4       25.93       28.39      0.28 o 
   4   3   4      546.20      580.31      2.68 o 
   5   3   4       46.58       47.35      0.38 o 
   6   3   4      494.92      525.70      2.49 o 
   7   3   4       48.38       50.93      0.48 o 
   8   3   4       67.42       68.28      0.64 o 
   9   3   4       19.52       20.53      0.37 o 
  10   3   4      194.06      189.78      1.39 o 
  11   3   4        3.42        3.91      0.24 o 
  12   3   4        3.95        3.33      0.28 o 
  13   3   4       25.52       24.32      0.55 o 
  14   3   4       17.71       19.21      0.67 o 
   0   4   4     2977.17     2990.87     25.99 o 
   1   4   4      153.78      157.83      0.95 o 
   2   4   4     2138.43     2270.21     11.98 o 
   3   4   4      152.14      173.40      1.00 o 
   4   4   4      134.45      158.87      1.01 o 
   5   4   4      466.33      474.33      2.39 o 
   6   4   4       10.81       10.82      0.21 o 
   7   4   4      136.18      148.52      1.11 o 
   8   4   4       88.14       83.86      0.75 o 
   9   4   4      161.29      157.05      1.17 o 
  10   4   4       28.35       26.94      0.44 o 
  11   4   4       42.72       44.23      0.60 o 
  12   4   4       29.26       30.97      0.57 o 
  13   4   4       42.65       44.42      0.71 o 
  14   4   4       12.03       11.95      0.46 o 
   0   5   4       12.38       10.68      0.27 o 
   1   5   4      816.06      930.03      4.83 o 
   2   5   4      140.75      168.40      1.06 o 
   3   5   4     1069.61     1113.53      5.69 o 
   4   5   4      299.38      303.25      1.68 o 
   5   5   4      261.84      254.94      1.46 o 
   6   5   4      272.12      255.43      1.60 o 
   7   5   4      205.42      205.15      1.47 o 
   8   5   4      300.05      292.68      1.95 o 
   9   5   4       37.30       36.34      0.54 o 
  10   5   4       41.46       42.25      0.53 o 
  11   5   4       17.93       18.30      0.40 o 
  12   5   4       15.07       16.09      0.43 o 
  13   5   4        1.27        1.33      0.29 o 
   0   6   4      232.19      269.26      1.96 o 
   1   6   4      165.29      185.15      1.22 o 
   2   6   4       94.08      112.26      0.67 o 
   3   6   4      381.03      399.40      2.29 o 
   4   6   4      102.55      117.72      0.78 o 
   5   6   4       58.76       64.03      0.68 o 
   6   6   4       70.81       72.09      0.70 o 
   7   6   4       51.79       47.04      0.56 o 
   8   6   4       95.85       96.75      0.91 o 
   9   6   4       89.69       82.80      0.87 o 
  10   6   4       15.12       14.58      0.33 o 
  11   6   4       14.33       13.33      0.36 o 
  12   6   4       23.45       21.53      0.51 o 
  13   6   4       17.66       18.37      0.68 o 
   0   7   4        0.29        1.04      0.23 o 
   1   7   4      580.82      633.44      4.12 o 
   2   7   4      264.16      281.83      1.55 o 
   3   7   4      165.43      170.46      1.07 o 
   4   7   4      137.38      140.11      1.11 o 
   5   7   4       88.97       82.52      0.78 o 
   6   7   4      198.45      173.22      1.37 o 
   7   7   4       15.26       13.04      0.38 o 
   8   7   4       40.50       39.82      0.63 o 
   9   7   4       25.99       24.57      0.47 o 
  10   7   4      124.71      124.19      1.47 o 
  11   7   4       27.48       29.06      0.81 o 
  12   7   4        4.52        4.56      0.36 o 
  13   7   4       18.97       19.69      0.82 o 
   0   8   4      100.97       99.83      1.21 o 
   1   8   4       23.49       26.91      0.33 o 
   2   8   4       16.60       24.26      0.29 o 
   3   8   4       34.50       27.90      0.34 o 
   4   8   4       41.06       35.53      0.47 o 
   5   8   4      136.27      124.17      1.50 o 
   6   8   4       56.99       49.28      0.68 o 
   7   8   4      189.21      185.73      1.95 o 
   8   8   4       27.70       29.35      0.80 o 
   9   8   4      142.72      143.61      1.69 o 
  10   8   4       49.27       50.16      1.17 o 
  11   8   4      187.49      188.41      2.68 o 
  12   8   4        0.65       -0.17      0.34 o 
  13   8   4       29.07       30.96      1.30 o 
   0   9   4       72.06       53.62      0.66 o 
   1   9   4       59.29       59.19      0.58 o 
   2   9   4      132.05      126.09      1.15 o 
   3   9   4      297.92      316.75      2.97 o 
   4   9   4       44.58       48.23      0.71 o 
   5   9   4      116.33      135.65      1.49 o 
   6   9   4        4.40        4.74      0.52 o 
   7   9   4      178.39      176.99      1.76 o 
   8   9   4       27.56       25.48      0.69 o 
   9   9   4       76.62       74.52      1.37 o 
  10   9   4       52.68       52.90      1.46 o 
  11   9   4       22.09       24.30      0.88 o 
  12   9   4        3.52        4.47      0.53 o 
   0  10   4        0.22        0.00      0.18 o 
   1  10   4      476.31      414.53      2.97 o 
   2  10   4       79.65       84.82      0.97 o 
   3  10   4       14.88       16.56      0.41 o 
   4  10   4      256.26      267.92      2.49 o 
   5  10   4      123.20      117.46      1.43 o 
   6  10   4      127.83      124.51      1.46 o 
   7  10   4        7.65        6.25      0.34 o 
   8  10   4       18.74       19.99      0.77 o 
   9  10   4       31.12       31.60      1.02 o 
  10  10   4       20.85       21.32      0.84 o 
  11  10   4        5.66        5.09      0.54 o 
  12  10   4      114.11      118.07      2.01 o 
   0  11   4        6.74        3.77      0.29 o 
   1  11   4        2.63        1.57      0.22 o 
   2  11   4       41.10       40.03      0.64 o 
   3  11   4      256.55      252.61      2.37 o 
   4  11   4       41.29       37.06      0.84 o 
   5  11   4       67.57       68.60      0.99 o 
   6  11   4       12.54       11.67      0.44 o 
   7  11   4       38.87       36.48      0.75 o 
   8  11   4       97.53      100.49      1.62 o 
   9  11   4        7.62        7.98      0.53 o 
  10  11   4        1.99        2.51      0.53 o 
  11  11   4       24.46       24.18      0.88 o 
   0  12   4        0.47        0.48      0.36 o 
   1  12   4        5.09        3.91      0.29 o 
   2  12   4       32.15       32.35      0.66 o 
   3  12   4       93.26       96.88      1.33 o 
   4  12   4       70.31       67.07      1.05 o 
   5  12   4        2.42        2.77      0.29 o 
   6  12   4        2.24        3.10      0.40 o 
   7  12   4       74.88       78.26      1.20 o 
   8  12   4       58.02       57.84      1.53 o 
   9  12   4        5.67        6.11      0.51 o 
  10  12   4        6.17        6.53      0.54 o 
   0  13   4       11.49       12.46      0.52 o 
   1  13   4       85.99       94.04      1.16 o 
   2  13   4       13.61       13.82      0.49 o 
   3  13   4       31.93       33.56      0.75 o 
   4  13   4      130.88      135.50      1.52 o 
   5  13   4       35.86       35.76      0.79 o 
   6  13   4      225.45      231.37      2.36 o 
   7  13   4       48.03       48.97      0.90 o 
   8  13   4       28.37       25.48      0.80 o 
   9  13   4       66.72       66.56      1.85 o 
  10  13   4       37.11       38.14      1.02 o 
   0  14   4       13.15       13.26      0.73 o 
   1  14   4        6.82        5.86      0.46 o 
   2  14   4       47.86       47.65      0.75 o 
   3  14   4      131.47      135.38      1.64 o 
   4  14   4       20.65       22.25      0.61 o 
   5  14   4       48.12       48.59      0.82 o 
   6  14   4       67.90       64.23      0.99 o 
   7  14   4       53.38       57.79      0.95 o 
   8  14   4       11.56       11.30      0.85 o 
   9  14   4       67.45       69.97      1.87 o 
   0  15   4        1.18        0.13      0.46 o 
   1  15   4      128.76      128.07      1.70 o 
   2  15   4      183.61      191.65      2.28 o 
   3  15   4        7.04        6.35      0.46 o 
   4  15   4       19.34       21.40      0.78 o 
   5  15   4       34.06       35.62      1.00 o 
   6  15   4       13.82       13.81      0.61 o 
   7  15   4       19.36       19.54      0.81 o 
   8  15   4       20.27       18.37      0.92 o 
   0  16   4       36.42       35.71      1.83 o 
   1  16   4       28.85       30.31      0.87 o 
   2  16   4        4.13        4.29      0.42 o 
   3  16   4        1.48        0.98      0.36 o 
   4  16   4        2.04        2.29      0.40 o 
   5  16   4      105.71      104.17      3.08 o 
   6  16   4        8.92        8.12      0.62 o 
   7  16   4        4.67        4.68      0.54 o 
   0  17   4       73.17       73.08      2.00 o 
   1  17   4        7.27        7.13      0.54 o 
   2  17   4       38.32       38.40      1.03 o 
   3  17   4       25.14       25.98      0.81 o 
   4  17   4       58.13       60.53      1.35 o 
   5  17   4        8.92        9.07      0.60 o 
   0  18   4       35.93       33.88      1.42 o 
   1  18   4       59.06       60.51      2.03 o 
   2  18   4       43.47       41.67      1.12 o 
   1   0   5      716.12      691.85      5.23 o 
   2   0   5     1047.77     1144.69      8.69 o 
   3   0   5        0.05        0.19      0.08 o 
   4   0   5      436.93      453.87      2.88 o 
   5   0   5      164.63      169.44      1.14 o 
   6   0   5      317.48      306.88      1.97 o 
   7   0   5     1012.40     1012.64      6.58 o 
   8   0   5       91.26       96.98      1.00 o 
   9   0   5      419.10      415.54      6.10 o 
  10   0   5       86.33       81.55      1.42 o 
  11   0   5       20.51       23.56      0.80 o 
  12   0   5       87.18       87.80      2.19 o 
  13   0   5       14.72       14.49      0.82 o 
  14   0   5       34.37       35.97      1.29 o 
   0   1   5      457.60      496.64      3.85 o 
   1   1   5       24.67       28.09      0.28 o 
   2   1   5     1562.98     1647.52      8.60 o 
   3   1   5     1036.02     1110.98      4.67 o 
   4   1   5       45.58       50.77      0.32 o 
   5   1   5      151.79      146.65      0.73 o 
   6   1   5       59.06       55.03      0.41 o 
   7   1   5       29.98       30.55      0.33 o 
   8   1   5      312.12      280.50      1.59 o 
   9   1   5       82.99       79.84      0.74 o 
  10   1   5       48.49       48.34      0.64 o 
  11   1   5       53.06       52.63      0.82 o 
  12   1   5       27.42       24.38      0.70 o 
  13   1   5       36.99       34.91      0.79 o 
  14   1   5       29.17       30.81      0.77 o 
   0   2   5        6.60        4.58      0.17 o 
   1   2   5       69.82       68.79      0.49 o 
   2   2   5     1178.37     1188.28      5.70 o 
   3   2   5      108.50      125.02      0.62 o 
   4   2   5      211.41      241.96      1.05 o 
   5   2   5      183.99      188.04      0.90 o 
   6   2   5       59.93       63.26      0.47 o 
   7   2   5      264.36      252.28      1.42 o 
   8   2   5       24.04       26.09      0.48 o 
   9   2   5       38.99       43.12      0.49 o 
  10   2   5       50.25       49.67      0.60 o 
  11   2   5      133.14      135.68      1.35 o 
  12   2   5        8.52        9.23      0.40 o 
  13   2   5       22.33       21.91      0.61 o 
  14   2   5        0.59        0.52      0.30 o 
   0   3   5      955.11     1043.69      7.61 o 
   1   3   5      184.01      195.45      1.04 o 
   2   3   5      228.27      230.63      1.24 o 
   3   3   5       23.42       26.96      0.23 o 
   4   3   5      187.40      199.24      1.05 o 
   5   3   5       36.45       36.55      0.29 o 
   6   3   5       49.30       57.67      0.48 o 
   7   3   5        4.62        4.07      0.17 o 
   8   3   5        9.18        9.38      0.28 o 
   9   3   5       19.03       18.24      0.34 o 
  10   3   5       27.57       27.38      0.44 o 
  11   3   5       25.61       27.67      0.46 o 
  12   3   5      137.60      136.48      1.47 o 
  13   3   5       36.49       37.71      0.72 o 
  14   3   5        8.37        7.65      0.41 o 
   0   4   5      587.50      647.00      4.52 o 
   1   4   5      312.17      380.00      2.04 o 
   2   4   5      439.15      448.34      2.28 o 
   3   4   5      119.29      130.87      0.78 o 
   4   4   5      364.40      363.99      1.91 o 
   5   4   5      329.42      359.77      1.99 o 
   6   4   5      373.06      386.30      2.26 o 
   7   4   5      183.55      177.22      1.27 o 
   8   4   5        3.79        3.13      0.19 o 
   9   4   5       30.84       31.94      0.44 o 
  10   4   5        0.36       -0.17      0.17 o 
  11   4   5        3.23        3.78      0.24 o 
  12   4   5       21.08       22.55      0.55 o 
  13   4   5       36.47       37.49      0.65 o 
   0   5   5       38.01       55.94      0.66 o 
   1   5   5        1.10        1.32      0.11 o 
   2   5   5      340.37      383.14      2.16 o 
   3   5   5       67.26       79.59      0.54 o 
   4   5   5       27.99       35.21      0.38 o 
   5   5   5      492.61      498.27      2.76 o 
   6   5   5       98.77      105.02      0.95 o 
   7   5   5       10.99       13.32      0.30 o 
   8   5   5       28.21       30.93      0.48 o 
   9   5   5       83.33       79.13      0.81 o 
  10   5   5       29.81       27.96      0.43 o 
  11   5   5        3.98        3.76      0.23 o 
  12   5   5       17.23       17.32      0.41 o 
  13   5   5        2.53        2.44      0.34 o 
   0   6   5       48.11       53.40      0.59 o 
   1   6   5      150.21      179.86      1.07 o 
   2   6   5     1187.34     1243.23      5.99 o 
   3   6   5      114.62      115.61      0.74 o 
   4   6   5      101.55       98.73      0.67 o 
   5   6   5       18.96       15.83      0.28 o 
   6   6   5      130.81      129.51      1.12 o 
   7   6   5        2.03        3.87      0.24 o 
   8   6   5       19.07       18.84      0.44 o 
   9   6   5       20.25       17.73      0.37 o 
  10   6   5       83.78       82.64      0.86 o 
  11   6   5       10.11       10.71      0.34 o 
  12   6   5        3.19        2.98      0.31 o 
  13   6   5       10.49       10.04      0.69 o 
   0   7   5      163.35      182.26      1.48 o 
   1   7   5      108.19      117.04      0.78 o 
   2   7   5       17.94       19.84      0.24 o 
   3   7   5      374.20      361.02      2.29 o 
   4   7   5      121.33      115.17      0.82 o 
   5   7   5       41.79       27.87      0.56 o 
   6   7   5        3.47        4.34      0.27 o 
   7   7   5      184.85      176.84      1.52 o 
   8   7   5      116.91      105.04      1.14 o 
   9   7   5        7.95        7.39      0.49 o 
  10   7   5        3.49        4.00      0.31 o 
  11   7   5       20.63       19.96      0.67 o 
  12   7   5       42.91       44.36      0.82 o 
  13   7   5       14.09       13.29      0.63 o 
   0   8   5      171.84      159.68      1.60 o 
   1   8   5       38.45       32.49      0.39 o 
   2   8   5       13.25       11.25      0.22 o 
   3   8   5       25.90       32.49      0.37 o 
   4   8   5        4.16        1.67      0.14 o 
   5   8   5       49.83       42.09      0.58 o 
   6   8   5        7.76        7.28      0.36 o 
   7   8   5      258.48      239.04      3.26 o 
   8   8   5      197.09      193.76      2.00 o 
   9   8   5       90.38       89.11      1.28 o 
  10   8   5       19.40       20.06      0.64 o 
  11   8   5       59.17       62.72      1.20 o 
  12   8   5        3.57        4.10      0.44 o 
   0   9   5      159.71      143.39      1.63 o 
   1   9   5       12.30       14.49      0.31 o 
   2   9   5      139.57      130.88      1.23 o 
   3   9   5      436.16      359.04      2.79 o 
   4   9   5      223.81      239.58      2.15 o 
   5   9   5      280.80      276.44      2.62 o 
   6   9   5      181.00      184.51      2.13 o 
   7   9   5       90.92       92.22      1.50 o 
   8   9   5        2.32        2.55      0.35 o 
   9   9   5       40.87       40.31      0.91 o 
  10   9   5      105.51      105.25      1.76 o 
  11   9   5       65.33       64.83      1.82 o 
  12   9   5        3.61        4.17      0.51 o 
   0  10   5       93.29       81.46      1.01 o 
   1  10   5       86.12       78.75      0.75 o 
   2  10   5        3.79        5.66      0.23 o 
   3  10   5      396.45      341.62      3.23 o 
   4  10   5      118.28      115.63      1.41 o 
   5  10   5      144.59      148.85      1.80 o 
   6  10   5      120.78      122.04      1.73 o 
   7  10   5       62.87       63.40      1.19 o 
   8  10   5       46.97       42.63      1.01 o 
   9  10   5       12.95       13.83      0.88 o 
  10  10   5       18.95       17.75      0.75 o 
  11  10   5       40.79       44.06      1.16 o 
   0  11   5       11.82        9.24      0.37 o 
   1  11   5      472.72      415.36      2.93 o 
   2  11   5       13.97       13.52      0.40 o 
   3  11   5       57.69       55.45      0.81 o 
   4  11   5       12.75       13.74      0.51 o 
   5  11   5        5.85        5.76      0.34 o 
   6  11   5       76.24       77.54      1.20 o 
   7  11   5      126.84      126.40      1.68 o 
   8  11   5        3.52        5.26      0.47 o 
   9  11   5       17.52       18.69      0.76 o 
  10  11   5       29.62       29.06      1.54 o 
  11  11   5       16.38       19.04      0.81 o 
   0  12   5       10.66       11.61      0.91 o 
   1  12   5      244.42      242.04      1.88 o 
   2  12   5      154.39      146.26      1.46 o 
   3  12   5       63.26       59.62      0.83 o 
   4  12   5        3.97        4.06      0.38 o 
   5  12   5       53.76       56.65      1.00 o 
   6  12   5       83.13       81.69      1.24 o 
   7  12   5       20.60       21.29      0.74 o 
   8  12   5       63.11       66.10      1.29 o 
   9  12   5       19.45       18.44      0.94 o 
  10  12   5        2.34        1.71      0.44 o 
   0  13   5       21.59       19.91      0.63 o 
   1  13   5       11.52       11.78      0.39 o 
   2  13   5      106.60      107.44      1.29 o 
   3  13   5       92.40       96.89      1.23 o 
   4  13   5       56.67       56.88      1.20 o 
   5  13   5       66.48       65.62      1.00 o 
   6  13   5       47.67       48.78      1.02 o 
   7  13   5       23.92       25.57      0.80 o 
   8  13   5        9.86       10.33      0.82 o 
   9  13   5       23.12       26.82      0.87 o 
   0  14   5        4.70        4.60      0.40 o 
   1  14   5        7.84        8.05      0.35 o 
   2  14   5       18.16       18.69      0.58 o 
   3  14   5      300.04      295.80      2.86 o 
   4  14   5       48.17       46.70      0.78 o 
   5  14   5       33.93       32.25      0.67 o 
   6  14   5       38.50       41.37      0.88 o 
   7  14   5       59.55       64.79      1.41 o 
   8  14   5       12.52       12.47      0.62 o 
   9  14   5       26.42       26.78      0.84 o 
   0  15   5        3.70        3.55      0.46 o 
   1  15   5      160.21      165.35      1.69 o 
   2  15   5        0.14        0.09      0.25 o 
   3  15   5       13.33       13.36      0.51 o 
   4  15   5       44.91       45.07      0.88 o 
   5  15   5       13.07       13.61      0.55 o 
   6  15   5        1.52        1.66      0.39 o 
   7  15   5        2.10        1.60      0.45 o 
   8  15   5       39.83       38.08      1.57 o 
   0  16   5        8.24        8.31      0.72 o 
   1  16   5       46.86       48.11      0.87 o 
   2  16   5       62.69       62.84      0.96 o 
   3  16   5       29.52       30.03      0.68 o 
   4  16   5       27.94       29.15      0.76 o 
   5  16   5       11.13       11.54      0.58 o 
   6  16   5       37.06       37.95      1.07 o 
   0  17   5        8.91        8.20      0.79 o 
   1  17   5       11.02       12.61      0.63 o 
   2  17   5       35.92       35.43      0.87 o 
   3  17   5       30.69       32.48      0.74 o 
   4  17   5        5.70        5.34      0.41 o 
   5  17   5       18.37       18.96      2.39 o 
   0  18   5        8.28        6.90      0.78 o 
   1  18   5       18.09       18.77      1.03 o 
   0   0   6     5655.04     5378.15     91.10 o 
   1   0   6        7.29        7.76      0.29 o 
   2   0   6      260.18      312.73      2.24 o 
   3   0   6      603.41      652.87      4.25 o 
   4   0   6      219.56      237.18      1.64 o 
   5   0   6       24.76       26.98      0.42 o 
   6   0   6       30.08       31.15      0.44 o 
   7   0   6      383.68      380.18      2.97 o 
   8   0   6        8.53        8.57      0.35 o 
   9   0   6      610.63      615.58      5.44 o 
  10   0   6      123.12      118.97      2.36 o 
  11   0   6      191.88      180.07      2.49 o 
  12   0   6       80.32       83.07      1.54 o 
  13   0   6       54.02       55.30      1.40 o 
  14   0   6       23.03       23.69      0.97 o 
   0   1   6     1133.62     1230.07      8.07 o 
   1   1   6      433.03      428.45      2.19 o 
   2   1   6      473.09      544.27      2.61 o 
   3   1   6       10.62        8.18      0.12 o 
   4   1   6      283.76      298.93      1.36 o 
   5   1   6       70.94       79.47      0.46 o 
   6   1   6       94.99       84.82      0.54 o 
   7   1   6      186.75      176.95      1.07 o 
   8   1   6       45.97       42.65      0.44 o 
   9   1   6       64.71       64.21      0.84 o 
  10   1   6       17.28       17.57      0.43 o 
  11   1   6        9.44        8.98      0.39 o 
  12   1   6       54.11       53.46      0.85 o 
  13   1   6        0.10        0.47      0.31 o 
  14   1   6        7.69        8.35      0.45 o 
   0   2   6        0.48        0.18      0.08 o 
   1   2   6      150.45      176.61      0.88 o 
   2   2   6      254.12      302.47      1.47 o 
   3   2   6      427.75      460.68      2.02 o 
   4   2   6      227.56      261.80      1.17 o 
   5   2   6      589.60      607.53      2.70 o 
   6   2   6      181.65      153.21      0.85 o 
   7   2   6      463.80      462.85      2.27 o 
   8   2   6       24.26       23.00      0.32 o 
   9   2   6       11.08       10.79      0.29 o 
  10   2   6      215.97      207.95      1.59 o 
  11   2   6       50.67       51.51      0.85 o 
  12   2   6       21.84       23.48      0.60 o 
  13   2   6        0.88        1.28      0.33 o 
   0   3   6       11.92       12.22      0.35 o 
   1   3   6      135.47      147.12      0.80 o 
   2   3   6      746.57      744.85      3.35 o 
   3   3   6      119.30      140.67      0.71 o 
   4   3   6      207.51      234.77      1.14 o 
   5   3   6      100.95      114.61      0.66 o 
   6   3   6      682.11      663.27      3.22 o 
   7   3   6      102.77       99.68      0.78 o 
   8   3   6       91.85       91.09      0.78 o 
   9   3   6        2.54        2.71      0.19 o 
  10   3   6      235.21      236.74      1.70 o 
  11   3   6        9.62       10.25      0.34 o 
  12   3   6       38.50       37.94      0.70 o 
  13   3   6        5.90        5.54      0.38 o 
   0   4   6       41.69       46.53      0.52 o 
   1   4   6       65.69       65.64      0.47 o 
   2   4   6      317.67      317.55      1.65 o 
   3   4   6       64.08       59.56      0.39 o 
   4   4   6       13.80       12.97      0.18 o 
   5   4   6       44.61       47.74      0.42 o 
   6   4   6       19.71       20.62      0.35 o 
   7   4   6       82.08       82.80      0.75 o 
   8   4   6       27.81       28.89      0.39 o 
   9   4   6       95.18       92.02      0.81 o 
  10   4   6       12.14       12.87      0.31 o 
  11   4   6       54.20       54.43      0.66 o 
  12   4   6        4.85        5.88      0.29 o 
  13   4   6        0.20       -0.24      0.29 o 
   0   5   6      132.19      130.68      1.12 o 
   1   5   6      300.66      325.47      1.80 o 
   2   5   6      560.13      576.11      2.88 o 
   3   5   6       58.82       61.76      0.43 o 
   4   5   6      285.87      282.99      1.55 o 
   5   5   6       29.69       29.94      0.37 o 
   6   5   6       74.73       69.62      0.70 o 
   7   5   6      116.00      109.52      0.98 o 
   8   5   6      147.76      142.16      1.13 o 
   9   5   6       23.81       23.61      0.42 o 
  10   5   6        7.34        6.27      0.27 o 
  11   5   6       13.50       13.24      0.36 o 
  12   5   6       38.89       39.15      0.61 o 
  13   5   6       14.48       14.40      0.51 o 
   0   6   6       10.96       11.76      0.31 o 
   1   6   6       14.19       16.54      0.33 o 
   2   6   6       40.37       37.16      0.32 o 
   3   6   6       43.34       44.20      0.36 o 
   4   6   6      175.70      195.08      1.19 o 
   5   6   6      126.44      126.61      1.00 o 
   6   6   6       39.55       39.01      0.51 o 
   7   6   6       34.41       27.64      0.46 o 
   8   6   6       91.20       84.17      0.87 o 
   9   6   6       71.11       68.83      0.97 o 
  10   6   6       19.34       18.44      0.44 o 
  11   6   6       12.18       11.53      0.39 o 
  12   6   6        9.14        9.28      0.44 o 
  13   6   6       59.33       62.99      1.13 o 
   0   7   6        7.02        7.25      0.56 o 
   1   7   6       43.15       40.32      0.37 o 
   2   7   6       72.34       75.72      0.53 o 
   3   7   6      182.70      185.02      1.12 o 
   4   7   6      148.06      131.01      1.08 o 
   5   7   6       84.42       91.54      0.83 o 
   6   7   6      552.82      516.66      3.53 o 
   7   7   6       73.72       75.75      0.90 o 
   8   7   6       15.21       15.21      0.42 o 
   9   7   6       16.09       15.09      0.44 o 
  10   7   6       28.35       30.20      0.57 o 
  11   7   6       15.11       14.82      0.45 o 
  12   7   6        6.43        6.37      0.46 o 
   0   8   6        3.21        1.34      0.17 o 
   1   8   6      297.96      291.68      1.84 o 
   2   8   6      142.33      145.29      0.91 o 
   3   8   6      111.89      104.85      0.79 o 
   4   8   6      173.37      166.29      1.20 o 
   5   8   6      109.76       90.74      0.88 o 
   6   8   6       49.69       43.11      0.61 o 
   7   8   6       18.17       17.64      0.47 o 
   8   8   6       40.49       41.31      0.72 o 
   9   8   6       20.01       19.80      0.56 o 
  10   8   6       45.98       43.17      0.80 o 
  11   8   6      123.63      124.39      1.47 o 
  12   8   6        1.57        1.00      0.36 o 
   0   9   6        9.51        6.06      0.39 o 
   1   9   6      194.90      145.77      1.18 o 
   2   9   6      142.92      119.79      0.92 o 
   3   9   6      184.40      170.84      1.37 o 
   4   9   6      106.06      111.67      1.13 o 
   5   9   6      222.98      200.62      2.41 o 
   6   9   6      198.58      202.28      2.20 o 
   7   9   6        9.73       10.86      0.54 o 
   8   9   6      175.61      175.59      2.42 o 
   9   9   6       13.99       12.67      0.54 o 
  10   9   6        4.17        4.39      0.40 o 
  11   9   6      186.98      196.18      2.65 o 
  12   9   6       43.21       43.48      1.12 o 
   0  10   6       46.04       38.18      0.79 o 
   1  10   6      170.92      140.29      1.24 o 
   2  10   6       14.64       13.79      0.34 o 
   3  10   6       21.34       30.08      0.69 o 
   4  10   6        2.82        1.80      0.26 o 
   5  10   6        8.22        8.25      0.46 o 
   6  10   6       20.79       21.79      0.79 o 
   7  10   6      100.44      105.34      1.90 o 
   8  10   6       71.81       67.44      1.18 o 
   9  10   6       28.72       30.20      0.78 o 
  10  10   6       35.89       35.98      0.94 o 
  11  10   6        0.62        1.15      0.43 o 
   0  11   6        2.36        3.15      0.49 o 
   1  11   6      129.34      115.49      1.04 o 
   2  11   6       87.79       86.89      1.03 o 
   3  11   6      170.95      157.64      1.54 o 
   4  11   6       23.36       23.25      0.54 o 
   5  11   6      134.07      138.80      1.71 o 
   6  11   6        2.35        3.48      0.36 o 
   7  11   6       17.27       15.95      0.61 o 
   8  11   6      147.68      141.26      1.74 o 
   9  11   6       30.94       30.87      0.99 o 
  10  11   6        9.14        8.00      0.62 o 
  11  11   6      121.10      125.07      2.05 o 
   0  12   6       79.83       63.99      1.07 o 
   1  12   6       20.72       17.96      0.38 o 
   2  12   6       24.46       21.85      0.45 o 
   3  12   6       59.95       56.00      0.81 o 
   4  12   6       25.03       26.46      0.57 o 
   5  12   6       18.32       18.91      0.88 o 
   6  12   6       15.61       14.81      0.58 o 
   7  12   6       79.13       78.79      1.19 o 
   8  12   6        5.47        5.41      0.46 o 
   9  12   6      150.09      151.62      2.05 o 
  10  12   6        2.31        2.70      0.44 o 
   0  13   6       13.06       13.53      0.54 o 
   1  13   6       15.66       13.34      0.39 o 
   2  13   6       33.68       32.26      0.65 o 
   3  13   6       60.94       60.59      0.81 o 
   4  13   6       81.05       82.00      1.41 o 
   5  13   6       35.88       35.71      0.82 o 
   6  13   6       22.88       22.47      1.43 o 
   7  13   6       63.52       64.72      1.16 o 
   8  13   6        2.85        1.73      0.39 o 
   9  13   6       22.34       21.64      0.76 o 
   0  14   6       90.33       85.60      1.40 o 
   1  14   6      288.16      294.44      3.53 o 
   2  14   6        6.83        6.31      0.41 o 
   3  14   6       45.12       44.62      0.76 o 
   4  14   6       45.33       44.17      0.91 o 
   5  14   6       52.26       49.00      0.95 o 
   6  14   6        6.00        6.35      0.45 o 
   7  14   6       11.48       10.57      0.54 o 
   8  14   6        2.47        2.22      0.45 o 
   0  15   6       18.36       18.45      0.81 o 
   1  15   6       75.18       78.74      1.04 o 
   2  15   6       81.24       81.71      1.08 o 
   3  15   6      127.84      130.56      1.48 o 
   4  15   6        3.08        3.82      0.36 o 
   5  15   6       40.08       37.24      0.99 o 
   6  15   6       49.52       48.83      0.98 o 
   7  15   6        8.20        7.97      0.49 o 
   0  16   6        0.00       -0.03      0.46 o 
   1  16   6       47.40       48.13      0.87 o 
   2  16   6       15.54       16.36      0.53 o 
   3  16   6        3.17        4.32      0.49 o 
   4  16   6       51.44       49.52      1.00 o 
   5  16   6        4.03        3.06      0.41 o 
   6  16   6        4.13        4.30      0.51 o 
   0  17   6        5.58        6.03      0.58 o 
   1  17   6       31.22       33.98      0.77 o 
   2  17   6       65.83       65.98      1.92 o 
   3  17   6       34.28       37.86      1.01 o 
   4  17   6        9.72        9.75      0.54 o 
   1   0   7     1166.30     1286.63      7.97 o 
   2   0   7      155.76      194.32      1.57 o 
   3   0   7      451.86      494.12      3.56 o 
   4   0   7       25.82       23.14      0.32 o 
   5   0   7       11.10       10.80      0.26 o 
   6   0   7       18.57       20.95      0.39 o 
   7   0   7      239.03      236.73      1.88 o 
   8   0   7      153.95      151.49      1.83 o 
   9   0   7      229.99      226.01      2.36 o 
  10   0   7       10.99       10.56      0.50 o 
  11   0   7        2.18        1.83      0.40 o 
  12   0   7        1.22        0.60      0.53 o 
  13   0   7        0.91        0.65      0.57 o 
   0   1   7      182.72      179.98      1.37 o 
   1   1   7       52.73       61.95      0.44 o 
   2   1   7      634.71      716.26      3.59 o 
   3   1   7      426.48      435.44      2.10 o 
   4   1   7        1.65        1.68      0.09 o 
   5   1   7      247.09      248.07      1.25 o 
   6   1   7      165.58      153.91      0.92 o 
   7   1   7      329.42      322.88      1.78 o 
   8   1   7      155.87      155.33      1.08 o 
   9   1   7      115.06      112.79      1.00 o 
  10   1   7       47.53       46.71      0.66 o 
  11   1   7      127.45      123.13      1.35 o 
  12   1   7       43.15       43.52      0.97 o 
  13   1   7       10.17        9.71      0.47 o 
   0   2   7        1.59        1.53      0.10 o 
   1   2   7      602.68      676.57      3.08 o 
   2   2   7       53.81       39.21      0.29 o 
   3   2   7      444.47      453.84      2.08 o 
   4   2   7      198.60      186.22      0.96 o 
   5   2   7      168.77      166.13      0.87 o 
   6   2   7      353.51      348.94      1.79 o 
   7   2   7      343.05      339.84      1.91 o 
   8   2   7      211.31      205.91      1.50 o 
   9   2   7        0.07        0.02      0.18 o 
  10   2   7       38.08       38.70      0.58 o 
  11   2   7       39.41       41.15      0.68 o 
  12   2   7       12.84       12.54      0.49 o 
  13   2   7       12.28       11.42      0.49 o 
   0   3   7        5.44        5.87      0.18 o 
   1   3   7       39.15       38.87      0.28 o 
   2   3   7      258.15      274.31      1.30 o 
   3   3   7      568.57      608.52      2.74 o 
   4   3   7      111.90       86.57      0.54 o 
   5   3   7       57.97       50.94      0.40 o 
   6   3   7       20.93       26.38      0.30 o 
   7   3   7       10.93       11.19      0.23 o 
   8   3   7       81.10       76.94      0.65 o 
   9   3   7      145.04      140.84      1.09 o 
  10   3   7       25.31       24.77      0.63 o 
  11   3   7       54.75       52.83      0.90 o 
  12   3   7      155.30      153.27      1.72 o 
  13   3   7       15.64       14.88      0.60 o 
   0   4   7     2813.43     2593.72     16.48 o 
   1   4   7      270.24      269.78      1.47 o 
   2   4   7      255.80      250.68      1.22 o 
   3   4   7      238.50      229.36      1.15 o 
   4   4   7      181.99      179.05      0.95 o 
   5   4   7        9.70       11.40      0.21 o 
   6   4   7      156.80      142.10      0.94 o 
   7   4   7      260.93      256.40      1.76 o 
   8   4   7      101.85       94.02      0.80 o 
   9   4   7       13.43       13.33      0.31 o 
  10   4   7       63.40       61.50      0.72 o 
  11   4   7       50.76       52.38      0.69 o 
  12   4   7        2.35        2.50      0.33 o 
  13   4   7       39.85       40.76      1.09 o 
   0   5   7       11.92        9.24      0.24 o 
   1   5   7      203.57      202.81      1.15 o 
   2   5   7      154.66      141.33      0.79 o 
   3   5   7      255.77      277.83      1.34 o 
   4   5   7      124.21      124.85      0.77 o 
   5   5   7      236.43      216.26      1.32 o 
   6   5   7        3.86        4.86      0.21 o 
   7   5   7      110.88       96.75      0.92 o 
   8   5   7      185.24      179.45      1.46 o 
   9   5   7       49.32       45.52      0.64 o 
  10   5   7        1.80        1.77      0.22 o 
  11   5   7       18.67       17.99      0.48 o 
  12   5   7        2.33        1.81      0.33 o 
  13   5   7        2.11        2.98      0.41 o 
   0   6   7      514.87      507.15      3.83 o 
   1   6   7      850.48      821.69      4.31 o 
   2   6   7     1374.66     1374.44      6.46 o 
   3   6   7      295.79      289.95      1.49 o 
   4   6   7       49.38       44.35      0.43 o 
   5   6   7       11.07       11.09      0.26 o 
   6   6   7      133.60      114.81      1.01 o 
   7   6   7       24.13       19.90      0.40 o 
   8   6   7       11.54        8.46      0.31 o 
   9   6   7       11.98       11.13      0.37 o 
  10   6   7       14.32       14.47      0.41 o 
  11   6   7        1.12        0.41      0.22 o 
  12   6   7       10.10        9.78      0.44 o 
   0   7   7       12.90       11.08      0.33 o 
   1   7   7      374.53      362.50      2.17 o 
   2   7   7      162.04      155.50      1.05 o 
   3   7   7      306.07      325.15      1.94 o 
   4   7   7       92.80       88.16      0.71 o 
   5   7   7       52.73       44.87      0.54 o 
   6   7   7       37.11       33.15      0.68 o 
   7   7   7       74.39       67.29      0.75 o 
   8   7   7       60.04       57.22      0.71 o 
   9   7   7       19.52       19.81      0.48 o 
  10   7   7       26.81       28.33      0.66 o 
  11   7   7        8.33       10.07      0.38 o 
  12   7   7       78.11       81.80      1.24 o 
   0   8   7       46.60       57.28      0.75 o 
   1   8   7       74.08       61.15      0.56 o 
   2   8   7       35.56       32.10      0.40 o 
   3   8   7       29.65       27.10      0.34 o 
   4   8   7      448.20      399.00      2.48 o 
   5   8   7       44.32       40.00      0.54 o 
   6   8   7       66.25       61.44      0.85 o 
   7   8   7       28.83       33.43      0.55 o 
   8   8   7       36.45       35.79      0.62 o 
   9   8   7        1.91        2.30      0.28 o 
  10   8   7        7.29        7.69      0.36 o 
  11   8   7      104.17      110.52      1.38 o 
  12   8   7        4.60        4.91      0.39 o 
   0   9   7       35.19       28.68      0.52 o 
   1   9   7       87.96       83.51      0.73 o 
   2   9   7        6.87        3.14      0.19 o 
   3   9   7      248.14      239.89      2.19 o 
   4   9   7       66.19       63.06      0.71 o 
   5   9   7       18.77       18.64      0.43 o 
   6   9   7       35.57       39.11      0.72 o 
   7   9   7      152.23      156.41      1.63 o 
   8   9   7       12.17       13.45      0.46 o 
   9   9   7      147.31      150.71      2.04 o 
  10   9   7       39.66       39.88      0.86 o 
  11   9   7       32.85       34.88      0.83 o 
   0  10   7       50.86       42.80      1.33 o 
   1  10   7       28.52       25.40      0.49 o 
   2  10   7       79.76       67.61      0.71 o 
   3  10   7       17.93       14.19      0.35 o 
   4  10   7       58.91       61.45      0.83 o 
   5  10   7        2.65        3.46      0.37 o 
   6  10   7      220.94      212.36      2.70 o 
   7  10   7        5.71        7.72      0.99 o 
   8  10   7       20.33       19.49      1.21 o 
   9  10   7       18.42       18.45      0.71 o 
  10  10   7       75.08       75.12      1.26 o 
  11  10   7      111.11      113.71      1.76 o 
   0  11   7        0.04        0.44      0.39 o 
   1  11   7       42.24       43.15      0.74 o 
   2  11   7        2.12        2.13      0.34 o 
   3  11   7       42.67       39.88      0.74 o 
   4  11   7        9.16        7.24      0.40 o 
   5  11   7       72.25       70.51      1.26 o 
   6  11   7       80.52       82.26      1.45 o 
   7  11   7       90.52       88.49      3.07 o 
   8  11   7       41.67       38.56      1.12 o 
   9  11   7      163.17      165.77      2.15 o 
  10  11   7       27.03       26.57      0.85 o 
   0  12   7       29.26       22.68      0.60 o 
   1  12   7       11.86        9.53      0.30 o 
   2  12   7        9.83        9.49      0.35 o 
   3  12   7        2.63        2.17      0.35 o 
   4  12   7       60.79       60.54      0.96 o 
   5  12   7      165.09      165.99      1.99 o 
   6  12   7       20.18       20.70      0.66 o 
   7  12   7        3.16        3.10      0.41 o 
   8  12   7       56.06       57.01      1.04 o 
   9  12   7       41.41       40.58      0.98 o 
  10  12   7       36.56       36.58      0.97 o 
   0  13   7       16.77       17.03      0.88 o 
   1  13   7       40.08       37.25      0.61 o 
   2  13   7       71.90       69.44      1.00 o 
   3  13   7       32.11       32.19      0.65 o 
   4  13   7       23.54       25.53      0.65 o 
   5  13   7       22.70       21.93      0.60 o 
   6  13   7       51.81       51.61      1.12 o 
   7  13   7       21.24       21.24      0.74 o 
   8  13   7       11.13       10.94      1.00 o 
   9  13   7        7.68        6.86      0.57 o 
   0  14   7       57.34       58.70      1.23 o 
   1  14   7       13.86       14.12      0.49 o 
   2  14   7       26.91       26.49      0.61 o 
   3  14   7       80.22       85.78      1.16 o 
   4  14   7       10.62       11.65      0.56 o 
   5  14   7       98.67       94.74      1.76 o 
   6  14   7       39.53       37.40      0.79 o 
   7  14   7        9.82        8.84      0.47 o 
   8  14   7        2.33        1.47      0.37 o 
   0  15   7        0.19       -0.41      0.41 o 
   1  15   7      455.56      463.71      5.32 o 
   2  15   7       82.62       82.43      1.29 o 
   3  15   7       20.36       20.89      0.64 o 
   4  15   7       42.97       44.97      0.92 o 
   5  15   7        8.29        7.04      0.42 o 
   6  15   7       19.19       18.44      0.61 o 
   7  15   7       14.53       14.60      0.55 o 
   0  16   7      250.10      253.23      7.29 o 
   1  16   7        1.62        1.85      0.36 o 
   2  16   7       52.85       54.64      1.01 o 
   3  16   7       11.83       10.77      0.45 o 
   4  16   7       27.42       28.11      0.92 o 
   5  16   7       14.90       15.75      0.55 o 
   0  17   7       83.18       88.97      2.05 o 
   1  17   7       21.87       21.42      0.73 o 
   2  17   7        4.26        4.18      0.41 o 
   3  17   7       37.87       39.04      1.12 o 
   0   0   8      146.70      173.95      1.63 o 
   1   0   8       86.94       96.03      0.69 o 
   2   0   8       36.98       43.98      0.40 o 
   3   0   8        2.85        1.98      0.14 o 
   4   0   8      130.92      118.53      0.99 o 
   5   0   8       48.79       50.50      0.54 o 
   6   0   8        9.86        7.23      0.24 o 
   7   0   8       80.79       79.87      0.86 o 
   8   0   8       47.67       47.41      0.76 o 
   9   0   8        2.98        3.39      0.34 o 
  10   0   8       50.09       49.58      0.97 o 
  11   0   8        0.02       -0.18      0.64 o 
  12   0   8        0.70       -0.16      0.39 o 
  13   0   8        9.04        8.33      0.63 o 
   0   1   8      342.77      401.60      2.83 o 
   1   1   8      111.45      110.99      0.67 o 
   2   1   8       75.78       77.11      0.50 o 
   3   1   8      170.49      162.61      0.98 o 
   4   1   8       51.74       50.31      0.38 o 
   5   1   8      126.60      120.44      0.73 o 
   6   1   8      444.43      440.63      2.24 o 
   7   1   8      222.71      214.75      1.33 o 
   8   1   8       87.42       90.61      0.78 o 
   9   1   8        9.81       10.19      0.30 o 
  10   1   8       36.79       37.30      0.63 o 
  11   1   8       19.21       17.01      0.47 o 
  12   1   8        0.74        0.51      0.29 o 
  13   1   8        0.80        0.63      0.30 o 
   0   2   8       66.38       72.10      0.65 o 
   1   2   8      562.29      551.57      2.57 o 
   2   2   8       60.53       57.70      0.42 o 
   3   2   8      147.41      161.14      0.98 o 
   4   2   8      258.94      252.10      1.39 o 
   5   2   8      272.23      252.63      1.42 o 
   6   2   8      145.63      155.54      1.05 o 
   7   2   8       55.82       51.34      0.51 o 
   8   2   8       64.87       60.85      0.60 o 
   9   2   8       96.35      100.81      0.96 o 
  10   2   8        2.76        3.09      0.25 o 
  11   2   8       25.77       25.08      0.53 o 
  12   2   8       37.11       35.28      0.71 o 
  13   2   8       36.96       35.91      0.85 o 
   0   3   8       74.22       79.30      0.65 o 
   1   3   8       23.85       26.54      0.22 o 
   2   3   8      826.57      779.13      3.37 o 
   3   3   8      209.43      185.81      0.98 o 
   4   3   8      409.84      388.66      1.86 o 
   5   3   8      167.92      165.93      0.96 o 
   6   3   8      437.70      406.74      2.32 o 
   7   3   8      121.59      114.83      0.87 o 
   8   3   8       74.42       73.74      1.04 o 
   9   3   8       41.99       42.83      0.63 o 
  10   3   8      159.89      159.09      1.55 o 
  11   3   8        4.44        3.97      0.31 o 
  12   3   8       57.43       56.92      0.96 o 
  13   3   8        2.13        2.46      0.40 o 
   0   4   8      182.75      191.53      1.33 o 
   1   4   8       27.57       27.78      0.25 o 
   2   4   8      887.19      844.37      3.94 o 
   3   4   8      273.59      241.67      1.26 o 
   4   4   8      175.27      166.25      0.91 o 
   5   4   8       88.95       79.14      0.60 o 
   6   4   8       60.75       61.89      0.54 o 
   7   4   8      136.97      126.28      1.03 o 
   8   4   8       59.57       58.47      0.73 o 
   9   4   8      137.10      138.96      1.29 o 
  10   4   8       33.39       31.70      0.83 o 
  11   4   8       36.74       38.21      0.82 o 
  12   4   8       85.21       81.76      2.48 o 
  13   4   8        5.83        6.70      1.23 o 
   0   5   8       68.09       72.30      0.72 o 
   1   5   8      415.05      382.64      2.03 o 
   2   5   8     1000.11      964.52      4.42 o 
   3   5   8      430.17      404.94      1.91 o 
   4   5   8       78.32       75.71      0.54 o 
   5   5   8       26.68       30.21      0.37 o 
   6   5   8      206.87      204.16      1.35 o 
   7   5   8       81.62       75.63      0.74 o 
   8   5   8       67.06       65.27      0.70 o 
   9   5   8       16.39       15.25      0.36 o 
  10   5   8       25.11       23.93      0.51 o 
  11   5   8       25.48       26.02      0.65 o 
  12   5   8       28.76       30.03      0.81 o 
   0   6   8      854.17      775.59      5.36 o 
   1   6   8      622.88      615.26      3.20 o 
   2   6   8      279.68      271.18      1.56 o 
   3   6   8      188.46      189.90      1.06 o 
   4   6   8      188.52      182.57      1.28 o 
   5   6   8      250.72      231.04      1.47 o 
   6   6   8       71.94       69.14      0.70 o 
   7   6   8       18.11       16.74      0.36 o 
   8   6   8       45.09       43.76      0.58 o 
   9   6   8        6.16        6.88      0.29 o 
  10   6   8       24.87       24.46      0.48 o 
  11   6   8       52.64       50.25      0.76 o 
  12   6   8       14.32       16.18      0.65 o 
   0   7   8       21.31       16.25      0.41 o 
   1   7   8      204.68      206.22      1.33 o 
   2   7   8      391.13      372.48      2.15 o 
   3   7   8      425.65      414.00      2.33 o 
   4   7   8       48.47       47.94      0.50 o 
   5   7   8        1.98        2.35      0.18 o 
   6   7   8       24.98       28.12      0.44 o 
   7   7   8       31.50       30.19      0.53 o 
   8   7   8       16.85       14.14      0.36 o 
   9   7   8        7.12        7.70      0.32 o 
  10   7   8       88.35       88.84      0.99 o 
  11   7   8       46.88       46.61      0.77 o 
  12   7   8       39.94       43.16      1.03 o 
   0   8   8        6.57        9.72      0.37 o 
   1   8   8      152.75      145.03      1.08 o 
   2   8   8      408.48      388.33      2.47 o 
   3   8   8       87.26       70.98      0.61 o 
   4   8   8      251.99      242.90      1.67 o 
   5   8   8      227.49      235.05      1.73 o 
   6   8   8       18.00       17.75      0.39 o 
   7   8   8       81.53       84.14      0.87 o 
   8   8   8        2.62        3.51      0.29 o 
   9   8   8      109.11      111.53      1.14 o 
  10   8   8       11.96       12.69      0.57 o 
  11   8   8       19.50       21.98      0.59 o 
   0   9   8       24.69       23.14      0.52 o 
   1   9   8        9.19       13.87      0.30 o 
   2   9   8       28.98       29.11      0.42 o 
   3   9   8      154.26      148.10      1.15 o 
   4   9   8       40.23       39.36      0.56 o 
   5   9   8      173.92      177.25      1.53 o 
   6   9   8       22.70       23.06      0.48 o 
   7   9   8       34.15       39.78      0.66 o 
   8   9   8        5.19        5.67      0.34 o 
   9   9   8       22.71       24.82      0.87 o 
  10   9   8       17.35       19.34      0.61 o 
  11   9   8       42.19       45.78      1.03 o 
   0  10   8      172.93      159.63      1.86 o 
   1  10   8       46.53       42.07      0.59 o 
   2  10   8       23.42       21.55      0.52 o 
   3  10   8       23.86       23.90      0.41 o 
   4  10   8      147.87      140.57      1.33 o 
   5  10   8       29.00       28.30      0.61 o 
   6  10   8      109.41      105.28      1.21 o 
   7  10   8       56.74       56.19      1.04 o 
   8  10   8       75.46       74.46      1.25 o 
   9  10   8      142.08      147.16      1.96 o 
  10  10   8       24.82       25.62      0.69 o 
   0  11   8       29.64       25.08      0.84 o 
   1  11   8       20.29       19.50      0.68 o 
   2  11   8       18.83       20.47      0.43 o 
   3  11   8        0.76        1.39      0.25 o 
   4  11   8       41.30       44.69      0.84 o 
   5  11   8       85.68       84.04      1.26 o 
   6  11   8       54.45       52.81      0.99 o 
   7  11   8      126.05      124.00      1.84 o 
   8  11   8       36.68       40.05      1.03 o 
   9  11   8        3.44        3.18      0.36 o 
  10  11   8        2.90        3.55      0.39 o 
   0  12   8       72.55       65.57      1.30 o 
   1  12   8       48.08       45.46      0.70 o 
   2  12   8       50.83       48.30      0.72 o 
   3  12   8        8.20        7.89      0.41 o 
   4  12   8       14.00       14.63      0.54 o 
   5  12   8       27.21       25.88      0.70 o 
   6  12   8       14.58       13.87      0.86 o 
   7  12   8      286.77      287.69      2.87 o 
   8  12   8       94.30       95.70      1.37 o 
   9  12   8        7.60        7.46      0.45 o 
   0  13   8        4.34        4.76      0.66 o 
   1  13   8       27.45       28.14      0.61 o 
   2  13   8       75.43       75.04      0.99 o 
   3  13   8       95.52       98.62      1.22 o 
   4  13   8       89.37       88.25      1.18 o 
   5  13   8       60.37       55.98      0.93 o 
   6  13   8       81.98       86.02      1.24 o 
   7  13   8       13.13       12.98      0.54 o 
   8  13   8       79.60       77.96      1.15 o 
   0  14   8        5.47        5.02      0.78 o 
   1  14   8       86.37       86.35      1.21 o 
   2  14   8       36.09       37.26      0.71 o 
   3  14   8      439.87      441.17      5.90 o 
   4  14   8       65.74       62.41      1.14 o 
   5  14   8      111.89      114.58      2.05 o 
   6  14   8       17.73       17.57      0.61 o 
   7  14   8        0.76        0.52      0.49 o 
   0  15   8       42.69       39.97      1.19 o 
   1  15   8       48.92       50.41      0.95 o 
   2  15   8      234.61      238.60      3.47 o 
   3  15   8      105.00      105.54      1.80 o 
   4  15   8       69.04       72.25      1.19 o 
   5  15   8        2.89        3.01      0.39 o 
   6  15   8       19.73       19.26      0.62 o 
   0  16   8       43.68       47.13      2.53 o 
   1  16   8      208.77      212.27      2.38 o 
   2  16   8       59.33       61.84      1.07 o 
   3  16   8       10.76       11.55      0.52 o 
   4  16   8       29.46       28.77      0.77 o 
   0  17   8       13.63       12.40      0.80 o 
   1  17   8       31.35       31.56      0.84 o 
   1   0   9       30.86       36.91      0.53 o 
   2   0   9        0.46        0.02      0.08 o 
   3   0   9       12.52       13.89      0.34 o 
   4   0   9      163.95      143.77      1.24 o 
   5   0   9        4.12        5.16      0.22 o 
   6   0   9      324.78      315.36      2.38 o 
   7   0   9       11.45        9.91      0.43 o 
   8   0   9      217.19      212.39      1.91 o 
   9   0   9       11.40       10.79      0.50 o 
  10   0   9       93.28       93.88      2.03 o 
  11   0   9        7.28        8.17      0.53 o 
  12   0   9       17.93       17.77      0.79 o 
  13   0   9        0.37        0.67      0.42 o 
   0   1   9       74.49       85.30      0.80 o 
   1   1   9       42.94       46.72      0.40 o 
   2   1   9      215.20      200.41      1.23 o 
   3   1   9       45.91       48.86      0.43 o 
   4   1   9       17.48       23.19      0.29 o 
   5   1   9      636.12      597.01      3.03 o 
   6   1   9      158.62      156.02      0.95 o 
   7   1   9       44.73       46.82      0.47 o 
   8   1   9      272.03      277.26      1.73 o 
   9   1   9       68.76       69.71      0.71 o 
  10   1   9       23.92       24.48      0.49 o 
  11   1   9       14.03       15.48      0.44 o 
  12   1   9        4.62        4.39      0.35 o 
  13   1   9       31.09       34.50      1.05 o 
   0   2   9      117.92      119.52      0.97 o 
   1   2   9        8.69        8.10      0.16 o 
   2   2   9       14.09       13.08      0.22 o 
   3   2   9      104.14       94.74      0.68 o 
   4   2   9      537.45      507.42      2.60 o 
   5   2   9      134.59      124.24      0.88 o 
   6   2   9       87.94       84.35      0.72 o 
   7   2   9      107.82      105.57      0.83 o 
   8   2   9       65.16       63.62      0.66 o 
   9   2   9       15.13       13.03      0.54 o 
  10   2   9      162.10      163.89      1.49 o 
  11   2   9       16.55       16.79      0.50 o 
  12   2   9        3.75        4.10      0.40 o 
  13   2   9       23.36       25.31      0.70 o 
   0   3   9        3.47        3.55      0.25 o 
   1   3   9      671.70      645.31      2.97 o 
   2   3   9       62.57       63.02      0.51 o 
   3   3   9      135.14      138.54      0.91 o 
   4   3   9      625.13      616.89      3.12 o 
   5   3   9      202.28      196.96      1.22 o 
   6   3   9       97.46       85.71      0.75 o 
   7   3   9      149.34      137.63      1.06 o 
   8   3   9       20.65       19.77      0.68 o 
   9   3   9        2.48        1.90      0.29 o 
  10   3   9        9.07        8.72      0.44 o 
  11   3   9       41.51       41.90      0.82 o 
  12   3   9       24.97       24.79      0.78 o 
   0   4   9      963.52      915.69      5.54 o 
   1   4   9      324.29      315.86      1.49 o 
   2   4   9      788.60      749.62      3.44 o 
   3   4   9      177.33      163.33      0.94 o 
   4   4   9      220.41      200.09      1.16 o 
   5   4   9      327.28      304.40      1.67 o 
   6   4   9       18.18       18.00      0.31 o 
   7   4   9       40.35       35.93      0.49 o 
   8   4   9        1.88        2.47      0.26 o 
   9   4   9       11.10       10.64      0.52 o 
  10   4   9       40.97       39.76      0.87 o 
  11   4   9        4.28        4.82      0.43 o 
  12   4   9       57.51       58.93      1.19 o 
   0   5   9     2381.83     2277.37     13.78 o 
   1   5   9     1034.18      982.73      4.46 o 
   2   5   9       54.69       54.05      0.42 o 
   3   5   9       33.52       34.22      0.32 o 
   4   5   9      302.81      287.06      1.59 o 
   5   5   9      129.25      122.80      0.87 o 
   6   5   9      209.53      194.63      1.31 o 
   7   5   9       15.56       16.67      0.35 o 
   8   5   9       15.16       15.54      0.40 o 
   9   5   9       71.73       71.97      1.26 o 
  10   5   9        7.21        7.74      0.41 o 
  11   5   9        5.15        5.06      0.48 o 
  12   5   9       36.78       37.01      0.96 o 
   0   6   9       19.23       15.80      0.39 o 
   1   6   9      292.19      282.53      1.58 o 
   2   6   9      144.59      136.92      0.96 o 
   3   6   9      221.61      219.37      1.30 o 
   4   6   9      259.97      257.51      1.54 o 
   5   6   9       35.10       35.90      0.43 o 
   6   6   9      133.33      131.70      1.03 o 
   7   6   9       19.65       20.16      0.39 o 
   8   6   9       79.94       74.58      0.84 o 
   9   6   9        5.78        5.56      0.31 o 
  10   6   9       15.06       17.09      0.52 o 
  11   6   9       25.06       24.36      0.73 o 
  12   6   9       14.50       14.74      0.63 o 
   0   7   9      308.66      291.20      2.51 o 
   1   7   9      465.85      443.89      2.60 o 
   2   7   9      145.48      137.52      0.99 o 
   3   7   9      370.80      363.79      2.13 o 
   4   7   9        9.95       13.19      0.28 o 
   5   7   9       27.37       24.93      0.37 o 
   6   7   9       10.68       12.34      0.32 o 
   7   7   9       77.00       79.47      0.81 o 
   8   7   9       37.18       38.07      0.57 o 
   9   7   9        0.05        0.07      0.21 o 
  10   7   9       80.44       85.98      1.06 o 
  11   7   9       11.41       11.03      0.49 o 
   0   8   9       53.38       52.91      0.82 o 
   1   8   9      118.50      115.52      0.95 o 
   2   8   9       62.08       56.62      0.59 o 
   3   8   9      351.69      342.63      2.19 o 
   4   8   9       32.90       33.56      0.43 o 
   5   8   9       84.48       88.63      0.86 o 
   6   8   9       45.32       47.86      0.62 o 
   7   8   9       75.96       78.26      0.88 o 
   8   8   9        4.93        4.55      0.28 o 
   9   8   9      151.27      154.18      1.42 o 
  10   8   9        6.80        6.00      0.42 o 
  11   8   9       24.47       25.75      0.95 o 
   0   9   9       36.49       35.40      0.67 o 
   1   9   9        6.48        7.46      0.25 o 
   2   9   9       56.39       51.70      0.58 o 
   3   9   9       42.87       46.46      0.51 o 
   4   9   9       31.69       29.38      0.49 o 
   5   9   9       13.21       12.04      0.37 o 
   6   9   9       74.31       75.46      0.89 o 
   7   9   9       13.00       13.13      0.43 o 
   8   9   9       33.32       34.67      0.65 o 
   9   9   9       16.11       16.62      0.50 o 
  10   9   9       48.17       50.82      0.97 o 
  11   9   9       58.88       58.55      1.23 o 
   0  10   9       68.20       72.63      1.38 o 
   1  10   9       41.06       42.02      0.62 o 
   2  10   9       22.71       23.21      0.37 o 
   3  10   9      143.79      145.06      1.23 o 
   4  10   9       56.59       53.72      0.85 o 
   5  10   9      162.32      160.23      1.46 o 
   6  10   9       70.58       71.13      0.94 o 
   7  10   9      167.58      167.10      1.63 o 
   8  10   9       26.63       28.12      0.68 o 
   9  10   9       26.57       27.35      0.74 o 
  10  10   9       65.87       67.59      1.09 o 
   0  11   9       23.35       22.63      0.84 o 
   1  11   9       16.39       16.68      0.57 o 
   2  11   9       29.84       31.18      0.56 o 
   3  11   9       20.16       20.96      0.54 o 
   4  11   9       39.54       37.63      0.81 o 
   5  11   9       20.14       20.07      0.63 o 
   6  11   9       75.94       74.42      1.21 o 
   7  11   9      298.14      304.56      3.29 o 
   8  11   9       17.74       16.84      0.66 o 
   9  11   9       39.66       37.90      0.93 o 
   0  12   9       52.97       52.96      1.95 o 
   1  12   9       60.02       61.69      1.08 o 
   2  12   9      158.72      160.58      1.73 o 
   3  12   9        2.66        2.14      0.30 o 
   4  12   9       24.95       22.97      0.64 o 
   5  12   9       64.87       64.10      1.11 o 
   6  12   9      241.47      243.58      2.76 o 
   7  12   9       21.72       19.57      0.69 o 
   8  12   9       27.49       26.48      0.72 o 
   9  12   9        6.79        5.98      0.44 o 
   0  13   9      162.48      164.40      2.60 o 
   1  13   9       86.97       85.93      1.34 o 
   2  13   9       13.58       11.81      0.66 o 
   3  13   9       99.62       98.92      1.56 o 
   4  13   9       29.19       29.47      0.78 o 
   5  13   9      243.37      247.95      2.83 o 
   6  13   9       15.14       14.22      0.55 o 
   7  13   9       14.66       17.54      0.61 o 
   8  13   9        1.27        1.11      0.36 o 
   0  14   9       56.44       58.33      1.64 o 
   1  14   9      200.42      200.45      2.92 o 
   2  14   9       73.78       74.33      1.37 o 
   3  14   9      169.09      169.84      2.46 o 
   4  14   9      120.87      128.66      1.55 o 
   5  14   9       96.19       98.23      1.33 o 
   6  14   9       69.57       68.62      1.11 o 
   7  14   9        9.04        7.40      0.47 o 
   0  15   9        0.15        0.27      0.39 o 
   1  15   9       10.44       10.57      0.54 o 
   2  15   9       23.02       22.94      0.63 o 
   3  15   9      116.83      120.84      2.70 o 
   4  15   9       21.77       20.07      0.61 o 
   5  15   9        2.85        2.05      0.45 o 
   0  16   9        0.01       -0.41      0.41 o 
   1  16   9       38.09       37.41      0.79 o 
   2  16   9      259.48      274.07      3.33 o 
   3  16   9       16.41       16.88      0.93 o 
   0   0  10      773.79      723.90      7.84 o 
   1   0  10       88.23       88.82      1.03 o 
   2   0  10      123.99      127.97      1.35 o 
   3   0  10       36.80       42.85      0.85 o 
   4   0  10        9.46        7.02      0.23 o 
   5   0  10       44.45       50.00      0.64 o 
   6   0  10       41.42       49.71      0.63 o 
   7   0  10      443.97      428.81      3.38 o 
   8   0  10      460.69      454.11      3.59 o 
   9   0  10       83.83       79.74      1.07 o 
  10   0  10        5.36        6.83      0.44 o 
  11   0  10        1.55        2.31      0.50 o 
  12   0  10        0.14        0.20      0.37 o 
   0   1  10       20.86        7.10      0.23 o 
   1   1  10      340.45      296.26      1.70 o 
   2   1  10        5.32        6.35      0.21 o 
   3   1  10      180.60      181.03      1.22 o 
   4   1  10      367.45      336.83      2.02 o 
   5   1  10       23.04       22.68      0.34 o 
   6   1  10       10.14       11.31      0.24 o 
   7   1  10      247.94      231.58      1.49 o 
   8   1  10       69.88       71.19      0.70 o 
   9   1  10       61.41       60.87      0.66 o 
  10   1  10      220.75      220.58      1.90 o 
  11   1  10       45.02       42.76      0.79 o 
  12   1  10        3.62        3.74      0.38 o 
   0   2  10        1.81        2.59      0.16 o 
   1   2  10       42.30       41.72      0.38 o 
   2   2  10      240.25      227.20      1.31 o 
   3   2  10      798.80      760.08      3.95 o 
   4   2  10       27.59       29.59      0.37 o 
   5   2  10       41.07       40.31      0.43 o 
   6   2  10      196.86      186.92      1.25 o 
   7   2  10      138.64      130.68      1.03 o 
   8   2  10       24.18       25.16      0.44 o 
   9   2  10       30.86       30.50      0.65 o 
  10   2  10        7.29        7.03      0.42 o 
  11   2  10      121.78      125.10      1.59 o 
  12   2  10       28.30       30.42      0.90 o 
   0   3  10       32.62       30.40      0.48 o 
   1   3  10      101.23      109.83      0.73 o 
   2   3  10      817.02      776.47      3.92 o 
   3   3  10      210.29      189.02      1.18 o 
   4   3  10       71.28       64.62      0.56 o 
   5   3  10      166.63      148.39      1.01 o 
   6   3  10       93.12       94.15      0.78 o 
   7   3  10      120.40      117.77      1.01 o 
   8   3  10       61.69       62.56      0.80 o 
   9   3  10       30.21       27.53      0.75 o 
  10   3  10       16.51       18.96      0.68 o 
  11   3  10        0.78        0.99      0.36 o 
  12   3  10       14.05       14.36      0.62 o 
   0   4  10     1676.26     1580.27     10.23 o 
   1   4  10      107.81      103.28      0.71 o 
   2   4  10      881.60      834.57      4.20 o 
   3   4  10       61.19       59.59      0.52 o 
   4   4  10       40.20       41.55      0.44 o 
   5   4  10      130.72      122.11      1.04 o 
   6   4  10       90.04       81.28      0.77 o 
   7   4  10       11.75       10.76      0.33 o 
   8   4  10       12.71       14.20      0.44 o 
   9   4  10      115.59      118.49      1.77 o 
  10   4  10       34.60       36.15      0.89 o 
  11   4  10       16.98       17.30      0.68 o 
  12   4  10       15.21       14.98      0.79 o 
   0   5  10      415.47      405.26      2.72 o 
   1   5  10      406.99      383.05      1.88 o 
   2   5  10      240.89      236.51      1.28 o 
   3   5  10      492.80      462.65      2.33 o 
   4   5  10        8.36        8.58      0.20 o 
   5   5  10       52.02       51.93      0.53 o 
   6   5  10        2.19        2.50      0.23 o 
   7   5  10       25.22       22.72      0.48 o 
   8   5  10       20.74       21.03      0.52 o 
   9   5  10       13.58       12.53      0.49 o 
  10   5  10       14.29       14.54      0.51 o 
  11   5  10       26.21       25.99      0.82 o 
  12   5  10        5.21        5.88      0.69 o 
   0   6  10        4.52        5.10      0.26 o 
   1   6  10      186.47      179.09      1.00 o 
   2   6  10      221.26      227.26      1.31 o 
   3   6  10       76.00       76.52      0.62 o 
   4   6  10       41.12       38.44      0.42 o 
   5   6  10      105.92      104.26      0.83 o 
   6   6  10       16.20       12.99      0.39 o 
   7   6  10       70.91       70.18      0.80 o 
   8   6  10       72.65       68.61      1.18 o 
   9   6  10       19.76       20.90      0.58 o 
  10   6  10       10.41        9.78      0.49 o 
  11   6  10       19.12       20.57      0.75 o 
   0   7  10       50.08       46.02      0.78 o 
   1   7  10      390.76      370.82      2.25 o 
   2   7  10      149.16      142.55      0.98 o 
   3   7  10       46.24       47.18      0.47 o 
   4   7  10       25.29       27.23      0.39 o 
   5   7  10       18.35       17.76      0.34 o 
   6   7  10      156.01      157.07      1.25 o 
   7   7  10        1.94        1.51      0.25 o 
   8   7  10       29.29       29.56      0.56 o 
   9   7  10       37.57       39.84      0.73 o 
  10   7  10        1.92        2.16      0.37 o 
  11   7  10       17.94       19.47      0.65 o 
   0   8  10        3.63        4.15      0.30 o 
   1   8  10       34.15       27.13      0.42 o 
   2   8  10      261.87      265.29      1.79 o 
   3   8  10       66.41       63.91      0.60 o 
   4   8  10       35.25       34.10      0.46 o 
   5   8  10       20.63       22.95      0.40 o 
   6   8  10       28.17       28.83      0.49 o 
   7   8  10       89.24       92.71      0.98 o 
   8   8  10       28.27       29.99      0.55 o 
   9   8  10       54.93       56.24      0.89 o 
  10   8  10       43.33       43.48      0.88 o 
  11   8  10       38.75       40.23      0.82 o 
   0   9  10      128.52      126.27      1.48 o 
   1   9  10       14.88       14.45      0.34 o 
   2   9  10       37.28       36.53      0.47 o 
   3   9  10       47.87       48.99      0.54 o 
   4   9  10       15.10       15.81      0.34 o 
   5   9  10      103.92      106.52      1.14 o 
   6   9  10       65.25       66.25      1.20 o 
   7   9  10       36.01       37.54      1.00 o 
   8   9  10       22.07       23.03      0.57 o 
   9   9  10      140.32      142.03      1.64 o 
  10   9  10        7.44        8.69      0.64 o 
   0  10  10        5.93        5.91      0.45 o 
   1  10  10      121.82      138.07      1.32 o 
   2  10  10        9.96        9.24      0.26 o 
   3  10  10       31.92       33.72      0.51 o 
   4  10  10      186.47      185.99      1.61 o 
   5  10  10       40.41       43.66      0.70 o 
   6  10  10       93.12       91.85      1.08 o 
   7  10  10        5.77        5.64      0.34 o 
   8  10  10      119.00      116.50      1.44 o 
   9  10  10       32.79       35.95      0.93 o 
  10  10  10       10.01       11.04      1.17 o 
   0  11  10       84.31       88.29      1.75 o 
   1  11  10       42.38       48.25      0.73 o 
   2  11  10        6.67        6.97      0.30 o 
   3  11  10       21.91       24.06      0.45 o 
   4  11  10       47.50       46.78      0.71 o 
   5  11  10       11.37       12.44      0.41 o 
   6  11  10        5.42        6.15      0.58 o 
   7  11  10        9.81       10.10      0.49 o 
   8  11  10      113.95      121.66      1.60 o 
   9  11  10       29.05       29.12      0.83 o 
   0  12  10        4.52        6.51      1.47 o 
   1  12  10       79.66       80.55      1.29 o 
   2  12  10       82.54       81.97      1.27 o 
   3  12  10       71.91       71.54      1.10 o 
   4  12  10       17.16       17.06      0.60 o 
   5  12  10       44.30       45.36      0.93 o 
   6  12  10        9.38        8.06      0.58 o 
   7  12  10       30.09       28.44      0.83 o 
   8  12  10       47.92       49.61      1.05 o 
   0  13  10       20.99       20.34      1.13 o 
   1  13  10      235.60      242.29      2.62 o 
   2  13  10       19.27       17.41      0.47 o 
   3  13  10      152.61      150.63      1.66 o 
   4  13  10      165.54      168.68      1.84 o 
   5  13  10       74.44       77.44      1.55 o 
   6  13  10       21.14       19.77      0.61 o 
   7  13  10       24.03       24.57      0.69 o 
   0  14  10        0.56        0.57      0.30 o 
   1  14  10       22.11       24.80      0.59 o 
   2  14  10       18.78       19.97      0.55 o 
   3  14  10       34.34       37.32      1.05 o 
   4  14  10       70.96       72.39      1.08 o 
   5  14  10       22.28       23.86      0.82 o 
   6  14  10        0.70        0.58      0.32 o 
   0  15  10      112.15      110.62      4.61 o 
   1  15  10      110.23      114.00      1.58 o 
   2  15  10        5.15        5.38      0.37 o 
   3  15  10       18.31       16.92      0.58 o 
   4  15  10       38.75       43.26      0.84 o 
   0  16  10       63.96       64.30      1.53 o 
   1  16  10        8.51       10.30      0.57 o 
   1   0  11        0.65        1.39      0.20 o 
   2   0  11      497.91      419.39      3.60 o 
   3   0  11       34.10       36.67      0.87 o 
   4   0  11       19.27       13.98      0.47 o 
   5   0  11       45.07       48.93      0.98 o 
   6   0  11      343.99      339.32      2.98 o 
   7   0  11        3.33        4.03      0.24 o 
   8   0  11       45.45       44.87      0.72 o 
   9   0  11      268.37      264.56      2.59 o 
  10   0  11       67.47       71.49      1.23 o 
  11   0  11       58.49       60.46      1.58 o 
  12   0  11       16.22       16.56      0.89 o 
   0   1  11       17.26       29.40      0.49 o 
   1   1  11        0.54        1.09      0.11 o 
   2   1  11       13.19       12.00      0.26 o 
   3   1  11       36.40       32.50      0.40 o 
   4   1  11      129.16      121.01      0.92 o 
   5   1  11       86.34       78.87      0.67 o 
   6   1  11       37.75       37.05      0.46 o 
   7   1  11       76.34       75.23      0.73 o 
   8   1  11      150.88      152.06      1.23 o 
   9   1  11       16.55       16.32      0.47 o 
  10   1  11       18.82       18.70      0.53 o 
  11   1  11       36.13       34.86      0.80 o 
  12   1  11        2.35        2.52      0.39 o 
   0   2  11      124.25      114.78      1.11 o 
   1   2  11      124.00      104.99      0.71 o 
   2   2  11      165.25      140.05      0.92 o 
   3   2  11       26.95       20.20      0.30 o 
   4   2  11       13.91       16.06      0.29 o 
   5   2  11      135.56      130.12      1.12 o 
   6   2  11       65.43       66.77      0.64 o 
   7   2  11       60.47       58.30      0.64 o 
   8   2  11       68.25       66.48      0.73 o 
   9   2  11       11.87       13.24      0.46 o 
  10   2  11        1.26        1.34      0.36 o 
  11   2  11       27.24       26.61      0.77 o 
  12   2  11       61.51       63.96      1.31 o 
   0   3  11      373.29      382.43      2.96 o 
   1   3  11       19.02       20.01      0.29 o 
   2   3  11      197.55      181.41      1.10 o 
   3   3  11       42.91       37.88      0.55 o 
   4   3  11      118.23      104.07      0.78 o 
   5   3  11       11.40        9.36      0.25 o 
   6   3  11       14.68       14.03      0.31 o 
   7   3  11       28.09       26.05      0.44 o 
   8   3  11       31.09       33.22      0.57 o 
   9   3  11        0.18       -0.26      0.26 o 
  10   3  11       30.89       30.64      0.81 o 
  11   3  11        4.57        5.20      0.46 o 
  12   3  11       32.90       34.62      1.90 o 
   0   4  11       45.74       45.18      0.64 o 
   1   4  11       87.55       81.77      0.62 o 
   2   4  11       52.49       52.58      0.48 o 
   3   4  11        6.59        6.75      0.25 o 
   4   4  11      260.12      244.13      1.45 o 
   5   4  11       49.28       50.49      0.54 o 
   6   4  11       50.39       48.05      0.58 o 
   7   4  11       16.61       17.55      0.42 o 
   8   4  11       14.29       15.35      0.51 o 
   9   4  11        3.75        4.34      0.43 o 
  10   4  11        3.66        3.08      0.41 o 
  11   4  11       22.22       21.35      0.74 o 
   0   5  11      173.51      164.24      1.49 o 
   1   5  11        1.47        2.03      0.15 o 
   2   5  11      168.17      169.26      1.09 o 
   3   5  11       52.36       55.02      0.52 o 
   4   5  11       41.63       41.39      0.46 o 
   5   5  11      326.68      306.61      2.09 o 
   6   5  11        2.66        3.61      0.24 o 
   7   5  11       39.41       40.42      0.64 o 
   8   5  11       23.97       24.02      0.60 o 
   9   5  11        1.23        1.16      0.30 o 
  10   5  11        7.29        7.21      0.51 o 
  11   5  11        8.41        7.66      0.62 o 
   0   6  11       34.18       31.40      0.46 o 
   1   6  11       18.93       16.81      0.30 o 
   2   6  11       11.72       11.71      0.23 o 
   3   6  11       24.49       23.68      0.36 o 
   4   6  11       29.10       28.16      0.40 o 
   5   6  11        8.12        7.54      0.33 o 
   6   6  11      256.23      254.88      1.94 o 
   7   6  11       30.93       30.99      0.66 o 
   8   6  11       20.28       21.88      0.58 o 
   9   6  11        5.65        5.73      0.39 o 
  10   6  11       25.48       26.91      0.76 o 
  11   6  11       16.80       17.18      0.70 o 
   0   7  11      258.08      249.64      2.19 o 
   1   7  11       13.46       11.81      0.24 o 
   2   7  11      130.99      123.84      0.88 o 
   3   7  11       34.11       37.11      0.42 o 
   4   7  11       49.33       45.57      0.49 o 
   5   7  11       88.77       93.29      0.82 o 
   6   7  11       37.55       39.54      0.57 o 
   7   7  11       77.50       77.10      1.05 o 
   8   7  11        7.60        8.48      0.47 o 
   9   7  11       91.87       95.29      1.26 o 
  10   7  11       62.86       61.27      1.12 o 
   0   8  11        6.23        6.22      0.34 o 
   1   8  11        3.36        3.76      0.22 o 
   2   8  11       73.70       76.24      0.67 o 
   3   8  11       20.38       21.08      0.34 o 
   4   8  11       61.25       66.51      0.67 o 
   5   8  11        9.29       11.14      0.32 o 
   6   8  11        0.49        0.45      0.21 o 
   7   8  11       98.19       95.64      1.26 o 
   8   8  11        2.32        2.17      0.36 o 
   9   8  11      103.71      107.70      1.43 o 
  10   8  11       17.92       17.34      0.85 o 
   0   9  11       12.21        9.55      0.42 o 
   1   9  11       54.65       56.10      0.64 o 
   2   9  11        5.56        5.69      0.21 o 
   3   9  11       76.63       83.20      0.75 o 
   4   9  11      551.57      538.89      3.36 o 
   5   9  11       41.16       44.15      0.69 o 
   6   9  11       40.54       40.44      0.68 o 
   7   9  11       42.90       43.70      0.77 o 
   8   9  11       60.53       62.09      1.40 o 
   9   9  11       11.02       10.75      0.55 o 
  10   9  11       24.12       23.66      2.09 o 
   0  10  11        0.05        0.63      0.27 o 
   1  10  11        0.49        0.03      0.19 o 
   2  10  11       11.90       11.13      0.30 o 
   3  10  11      129.02      139.95      1.12 o 
   4  10  11       29.98       29.42      0.56 o 
   5  10  11      116.52      115.57      1.24 o 
   6  10  11      122.64      122.45      1.31 o 
   7  10  11       52.41       53.79      0.82 o 
   8  10  11       24.86       26.91      0.67 o 
   9  10  11        7.19        7.45      0.59 o 
   0  11  11        7.06        6.40      0.89 o 
   1  11  11      229.57      246.88      2.55 o 
   2  11  11       89.58       92.13      1.01 o 
   3  11  11       16.31       15.33      0.42 o 
   4  11  11       16.81       18.44      0.47 o 
   5  11  11        9.15        9.88      0.39 o 
   6  11  11       70.45       69.69      1.03 o 
   7  11  11        8.36        8.49      0.44 o 
   8  11  11        4.40        3.58      0.37 o 
   0  12  11        4.28        5.27      0.77 o 
   1  12  11       92.90       88.59      1.20 o 
   2  12  11       79.76       79.90      1.14 o 
   3  12  11       76.47       78.57      1.05 o 
   4  12  11       49.94       50.13      0.89 o 
   5  12  11       23.71       23.62      0.65 o 
   6  12  11       99.05      102.12      1.60 o 
   7  12  11       21.03       23.09      0.68 o 
   0  13  11        8.77        9.51      1.85 o 
   1  13  11        5.03        4.92      0.49 o 
   2  13  11       44.88       49.97      1.65 o 
   3  13  11      215.54      223.50      2.51 o 
   4  13  11      126.10      123.25      1.66 o 
   5  13  11       17.08       17.84      0.64 o 
   6  13  11       23.45       24.97      0.75 o 
   0  14  11       29.26       30.99      2.14 o 
   1  14  11       42.35       42.20      1.20 o 
   2  14  11       14.19       13.77      0.98 o 
   3  14  11       49.22       48.19      0.82 o 
   4  14  11        8.22        6.99      0.40 o 
   5  14  11       33.22       36.55      0.88 o 
   0  15  11       15.24       14.21      1.29 o 
   1  15  11       99.74      104.09      1.90 o 
   2  15  11        0.48        0.47      0.31 o 
   3  15  11       23.30       25.49      0.66 o 
   0   0  12     1853.24     1607.45     18.42 o 
   1   0  12       39.25       37.50      0.72 o 
   2   0  12       46.70       50.14      0.83 o 
   3   0  12        0.59        1.18      0.25 o 
   4   0  12       72.03       78.95      1.13 o 
   5   0  12        2.20        1.02      0.28 o 
   6   0  12      134.01      124.26      1.60 o 
   7   0  12       18.06       21.34      0.51 o 
   8   0  12      155.09      155.33      1.82 o 
   9   0  12      134.62      130.34      1.58 o 
  10   0  12        7.09        9.13      0.72 o 
  11   0  12       47.93       44.58      2.19 o 
   0   1  12       85.32       69.24      1.08 o 
   1   1  12      201.34      167.42      1.29 o 
   2   1  12       44.41       44.42      0.53 o 
   3   1  12       16.78       15.79      0.36 o 
   4   1  12      110.26      105.15      0.83 o 
   5   1  12      113.52      109.47      0.88 o 
   6   1  12       35.83       36.15      0.45 o 
   7   1  12       77.23       77.88      0.71 o 
   8   1  12       25.91       25.42      0.46 o 
   9   1  12       51.86       54.19      0.73 o 
  10   1  12        8.18        8.19      0.54 o 
  11   1  12       34.44       32.99      0.91 o 
   0   2  12        1.32        1.41      0.20 o 
   1   2  12       38.70       30.91      0.46 o 
   2   2  12      285.26      266.02      1.65 o 
   3   2  12       88.36       80.55      0.69 o 
   4   2  12       16.28       16.16      0.31 o 
   5   2  12       57.76       50.21      0.52 o 
   6   2  12      133.73      126.77      0.97 o 
   7   2  12        0.43        0.19      0.18 o 
   8   2  12      104.83      102.90      0.99 o 
   9   2  12       15.12       16.05      0.50 o 
  10   2  12       32.56       30.93      0.78 o 
  11   2  12        8.59        7.54      0.48 o 
   0   3  12      165.76      152.38      1.43 o 
   1   3  12       35.16       33.24      0.39 o 
   2   3  12      175.71      159.37      1.03 o 
   3   3  12      146.19      130.02      0.94 o 
   4   3  12       61.85       63.54      0.57 o 
   5   3  12       11.04       10.96      0.28 o 
   6   3  12       29.43       28.87      0.43 o 
   7   3  12       23.55       24.56      0.44 o 
   8   3  12        2.08        2.39      0.26 o 
   9   3  12       73.10       75.91      1.12 o 
  10   3  12       69.77       73.14      1.36 o 
  11   3  12       19.95       19.71      0.80 o 
   0   4  12      237.91      228.51      1.97 o 
   1   4  12       95.63       92.09      0.72 o 
   2   4  12      103.93      101.00      0.82 o 
   3   4  12       46.22       39.77      0.46 o 
   4   4  12       39.10       37.80      0.44 o 
   5   4  12       12.15       13.00      0.31 o 
   6   4  12       80.63       77.22      0.75 o 
   7   4  12       18.57       17.66      0.45 o 
   8   4  12       19.77       19.77      0.51 o 
   9   4  12       84.97       85.75      1.15 o 
  10   4  12        3.65        3.08      0.43 o 
  11   4  12        3.79        3.65      0.44 o 
   0   5  12       17.17       16.36      0.42 o 
   1   5  12      251.78      247.05      1.49 o 
   2   5  12       75.73       76.94      0.65 o 
   3   5  12      104.13       97.53      0.77 o 
   4   5  12       14.42       15.30      0.32 o 
   5   5  12       72.75       72.60      0.76 o 
   6   5  12       15.98       15.12      0.40 o 
   7   5  12       26.10       25.36      0.56 o 
   8   5  12       71.56       74.51      1.05 o 
   9   5  12       11.71       11.51      0.59 o 
  10   5  12       29.51       30.18      0.84 o 
  11   5  12       21.50       23.27      1.01 o 
   0   6  12       12.38       11.75      0.36 o 
   1   6  12       88.98       88.58      0.73 o 
   2   6  12       17.70       18.62      0.35 o 
   3   6  12       37.55       37.84      0.53 o 
   4   6  12      301.73      302.92      2.08 o 
   5   6  12       79.83       79.94      0.85 o 
   6   6  12        5.73        5.44      0.30 o 
   7   6  12      168.60      172.25      1.67 o 
   8   6  12       25.94       27.51      0.65 o 
   9   6  12       34.54       34.61      0.83 o 
  10   6  12        8.90        8.89      0.52 o 
   0   7  12        1.68        1.75      0.26 o 
   1   7  12       26.41       28.73      0.43 o 
   2   7  12       20.12       20.65      0.38 o 
   3   7  12       19.16       18.44      0.36 o 
   4   7  12       84.63       84.91      0.83 o 
   5   7  12      144.02      149.06      1.36 o 
   6   7  12        2.42        2.78      0.28 o 
   7   7  12       46.40       49.06      0.84 o 
   8   7  12       24.58       26.48      0.79 o 
   9   7  12       20.81       20.98      0.68 o 
  10   7  12        9.91       10.04      0.55 o 
   0   8  12       18.24       19.02      0.52 o 
   1   8  12      124.31      125.90      0.94 o 
   2   8  12       55.57       55.13      0.56 o 
   3   8  12       40.26       41.58      0.50 o 
   4   8  12       24.84       22.79      0.43 o 
   5   8  12       75.50       77.07      0.94 o 
   6   8  12       43.62       42.72      0.82 o 
   7   8  12       43.48       42.89      0.84 o 
   8   8  12       14.94       15.29      0.75 o 
   9   8  12       31.64       32.05      0.89 o 
   0   9  12      153.02      160.84      1.82 o 
   1   9  12      164.96      174.67      1.32 o 
   2   9  12       63.36       68.15      0.66 o 
   3   9  12       40.15       43.29      0.51 o 
   4   9  12       29.45       27.31      0.46 o 
   5   9  12       34.36       35.85      0.84 o 
   6   9  12       98.83      101.14      1.41 o 
   7   9  12       33.71       33.53      0.81 o 
   8   9  12       29.27       29.21      0.79 o 
   9   9  12        0.60        0.34      0.36 o 
   0  10  12        0.92        1.32      0.42 o 
   1  10  12       43.90       47.81      0.64 o 
   2  10  12        5.93        5.39      0.22 o 
   3  10  12      113.48      115.88      1.03 o 
   4  10  12       83.05       85.16      0.97 o 
   5  10  12        4.61        5.28      0.32 o 
   6  10  12       37.49       37.36      0.74 o 
   7  10  12       30.58       31.76      0.80 o 
   8  10  12       41.17       41.83      0.95 o 
   0  11  12       32.89       35.93      0.90 o 
   1  11  12       26.35       29.64      0.61 o 
   2  11  12       20.30       19.99      0.44 o 
   3  11  12       22.30       23.14      0.50 o 
   4  11  12       33.29       35.07      0.60 o 
   5  11  12       40.24       40.39      0.68 o 
   6  11  12       24.66       23.57      0.55 o 
   7  11  12       17.57       17.74      0.63 o 
   0  12  12       49.51       54.01      1.40 o 
   1  12  12       69.12       72.38      1.18 o 
   2  12  12        1.89        0.94      0.34 o 
   3  12  12        8.96        8.39      0.38 o 
   4  12  12       58.16       60.40      0.93 o 
   5  12  12        0.01       -0.26      0.26 o 
   6  12  12       12.44       11.73      0.50 o 
   0  13  12        5.02        4.67      0.60 o 
   1  13  12       19.44       21.49      0.89 o 
   2  13  12       55.84       56.66      1.12 o 
   3  13  12        4.02        4.48      0.35 o 
   4  13  12        3.07        3.91      0.49 o 
   5  13  12       13.30       13.50      0.55 o 
   0  14  12       33.69       35.47      1.43 o 
   1  14  12       50.74       48.17      1.30 o 
   2  14  12       16.63       17.09      0.62 o 
   3  14  12        5.22        5.01      0.34 o 
   4  14  12        8.66        8.27      0.74 o 
   1   0  13        4.87        2.24      0.29 o 
   2   0  13       24.81       22.48      0.59 o 
   3   0  13      148.39      127.61      1.57 o 
   4   0  13      127.23      117.42      1.51 o 
   5   0  13        0.60        0.52      0.28 o 
   6   0  13       64.66       61.46      1.07 o 
   7   0  13        3.32        3.26      0.52 o 
   8   0  13       13.45       12.78      0.70 o 
   9   0  13       31.15       32.17      1.18 o 
  10   0  13       36.98       35.29      1.22 o 
  11   0  13        2.71        2.43      0.96 o 
   0   1  13      255.60      224.54      2.33 o 
   1   1  13       98.05       88.12      0.85 o 
   2   1  13       69.14       58.37      0.67 o 
   3   1  13       35.04       30.48      0.50 o 
   4   1  13       42.71       42.71      0.57 o 
   5   1  13       57.12       56.49      0.70 o 
   6   1  13        6.97        6.47      0.26 o 
   7   1  13        7.68        7.56      0.35 o 
   8   1  13       49.14       49.21      0.71 o 
   9   1  13       51.72       51.05      0.93 o 
  10   1  13        2.07        3.15      0.57 o 
  11   1  13       20.15       20.27      1.14 o 
   0   2  13      146.29      128.38      1.36 o 
   1   2  13       50.04       43.53      0.48 o 
   2   2  13        9.89        8.63      0.29 o 
   3   2  13       15.65       16.65      0.32 o 
   4   2  13       92.65       94.07      0.76 o 
   5   2  13        9.87        8.91      0.26 o 
   6   2  13        8.52        9.15      0.27 o 
   7   2  13        3.75        3.76      0.24 o 
   8   2  13       42.29       39.71      0.60 o 
   9   2  13       15.60       14.37      0.49 o 
  10   2  13       20.68       21.03      0.81 o 
   0   3  13      251.00      248.41      2.13 o 
   1   3  13       41.39       38.10      0.44 o 
   2   3  13       21.37       21.39      0.33 o 
   3   3  13       20.02       17.61      0.32 o 
   4   3  13      257.50      245.00      1.49 o 
   5   3  13       41.47       39.84      0.48 o 
   6   3  13       10.76        9.68      0.29 o 
   7   3  13       52.39       53.09      0.67 o 
   8   3  13       38.31       39.51      0.65 o 
   9   3  13       72.58       71.70      1.27 o 
  10   3  13       46.78       46.63      0.97 o 
   0   4  13      325.34      323.79      2.66 o 
   1   4  13       28.20       27.21      0.38 o 
   2   4  13       79.63       76.64      0.66 o 
   3   4  13       29.00       29.64      0.40 o 
   4   4  13        6.87        5.99      0.22 o 
   5   4  13       69.77       68.57      0.67 o 
   6   4  13        1.19        1.65      0.22 o 
   7   4  13       79.50       78.65      0.94 o 
   8   4  13        4.66        5.52      0.34 o 
   9   4  13      122.21      122.07      1.59 o 
  10   4  13       38.22       36.65      0.90 o 
   0   5  13        0.06       -0.21      0.21 o 
   1   5  13       37.27       36.03      0.44 o 
   2   5  13       95.94       96.36      0.77 o 
   3   5  13        1.21        1.06      0.17 o 
   4   5  13       75.91       76.28      0.73 o 
   5   5  13      104.67       97.90      0.97 o 
   6   5  13       59.96       59.94      0.83 o 
   7   5  13       22.77       24.17      0.53 o 
   8   5  13       80.39       79.20      1.22 o 
   9   5  13       34.03       36.29      0.84 o 
  10   5  13       10.04       11.24      0.76 o 
   0   6  13       55.52       57.79      0.85 o 
   1   6  13      111.74      113.46      0.95 o 
   2   6  13       36.72       38.28      0.51 o 
   3   6  13       31.84       32.19      0.50 o 
   4   6  13       96.44       97.48      0.93 o 
   5   6  13       61.81       65.00      0.77 o 
   6   6  13       69.85       68.17      0.86 o 
   7   6  13       26.56       27.39      0.60 o 
   8   6  13       17.85       16.87      0.61 o 
   9   6  13       49.48       49.23      0.98 o 
  10   6  13       85.15       92.35      1.76 o 
   0   7  13       22.01       22.74      0.57 o 
   1   7  13       16.45       15.49      0.35 o 
   2   7  13       24.67       25.38      0.47 o 
   3   7  13      100.24      106.64      1.01 o 
   4   7  13       20.75       21.73      0.48 o 
   5   7  13       41.92       45.55      0.85 o 
   6   7  13        9.58       10.53      0.40 o 
   7   7  13       21.81       22.46      0.61 o 
   8   7  13       29.12       29.45      0.78 o 
   9   7  13       64.52       66.01      1.16 o 
   0   8  13       25.41       28.49      0.63 o 
   1   8  13       72.67       76.17      0.85 o 
   2   8  13      171.21      171.41      1.40 o 
   3   8  13      109.82      111.48      1.05 o 
   4   8  13       32.72       35.64      0.59 o 
   5   8  13       36.06       36.26      0.65 o 
   6   8  13       13.47       13.84      0.53 o 
   7   8  13       21.03       23.08      0.82 o 
   8   8  13       12.69       13.28      0.58 o 
   9   8  13        2.76        2.84      0.41 o 
   0   9  13        6.32        5.51      0.45 o 
   1   9  13       28.68       31.63      0.48 o 
   2   9  13       52.89       53.51      0.66 o 
   3   9  13       21.61       21.12      0.46 o 
   4   9  13      126.60      132.76      1.29 o 
   5   9  13       67.99       68.08      0.99 o 
   6   9  13       92.02       94.98      1.38 o 
   7   9  13       27.23       27.09      0.84 o 
   8   9  13       26.24       26.81      0.77 o 
   0  10  13       57.56       62.78      1.02 o 
   1  10  13       17.94       18.32      0.37 o 
   2  10  13       49.85       54.56      0.67 o 
   3  10  13       20.74       22.47      0.49 o 
   4  10  13        7.77        7.69      0.39 o 
   5  10  13       33.00       33.22      0.78 o 
   6  10  13        0.76        0.70      0.34 o 
   7  10  13       13.90       13.38      0.57 o 
   0  11  13        2.48        2.19      0.70 o 
   1  11  13       19.76       21.16      0.56 o 
   2  11  13        6.01        7.23      0.27 o 
   3  11  13       35.78       36.75      0.60 o 
   4  11  13       28.38       24.73      0.59 o 
   5  11  13       16.76       17.90      0.74 o 
   6  11  13       20.84       22.88      0.70 o 
   0  12  13       80.23       79.90      2.37 o 
   1  12  13       54.62       57.49      1.02 o 
   2  12  13        5.27        6.17      0.36 o 
   3  12  13        7.81        7.64      0.37 o 
   4  12  13       19.21       21.20      0.62 o 
   5  12  13       50.40       52.05      1.13 o 
   0  13  13       18.83       17.33      0.99 o 
   1  13  13        0.23        0.07      0.37 o 
   2  13  13       11.03       12.11      0.85 o 
   3  13  13       16.57       19.17      0.53 o 
   4  13  13       33.58       36.37      0.77 o 
   0  14  13        0.02        0.00      0.66 o 
   1  14  13       29.96       31.29      0.95 o 
   0   0  14      309.39      309.90      4.34 o 
   1   0  14        4.93        5.87      0.38 o 
   2   0  14      287.29      259.67      2.69 o 
   3   0  14       14.99       14.81      0.54 o 
   4   0  14       27.73       27.34      0.66 o 
   5   0  14        5.16        5.67      0.41 o 
   6   0  14        0.06       -0.32      0.32 o 
   7   0  14       14.03       15.23      0.75 o 
   8   0  14       59.99       63.39      2.94 o 
   9   0  14        0.99        1.20      0.65 o 
  10   0  14       14.30       13.15      1.14 o 
   0   1  14        1.37        2.63      0.31 o 
   1   1  14      120.00      111.87      1.03 o 
   2   1  14       81.64       73.58      0.80 o 
   3   1  14       51.90       49.99      0.66 o 
   4   1  14       10.90       11.70      0.33 o 
   5   1  14       25.05       26.56      0.49 o 
   6   1  14      127.94      127.02      1.37 o 
   7   1  14       45.03       45.50      0.78 o 
   8   1  14       32.24       31.81      0.82 o 
   9   1  14       18.11       17.89      0.61 o 
  10   1  14       15.74       15.82      0.91 o 
   0   2  14        1.32        1.55      0.29 o 
   1   2  14       88.21       82.78      0.86 o 
   2   2  14       39.79       38.98      0.57 o 
   3   2  14       52.81       50.45      0.66 o 
   4   2  14       39.25       36.70      0.48 o 
   5   2  14       20.75       18.84      0.38 o 
   6   2  14       64.94       62.16      0.73 o 
   7   2  14       15.37       16.31      0.42 o 
   8   2  14       16.53       17.50      0.65 o 
   9   2  14        7.81        7.05      1.03 o 
  10   2  14        0.74        0.68      0.72 o 
   0   3  14      152.76      148.19      1.45 o 
   1   3  14       38.83       38.03      0.44 o 
   2   3  14       99.44      103.89      0.81 o 
   3   3  14        1.84        1.52      0.17 o 
   4   3  14       13.78       17.13      0.32 o 
   5   3  14       32.46       30.50      0.44 o 
   6   3  14       54.98       55.56      0.63 o 
   7   3  14       63.56       61.93      0.73 o 
   8   3  14       14.01       13.31      0.45 o 
   9   3  14        0.29       -0.36      0.44 o 
  10   3  14       58.78       62.53      1.30 o 
   0   4  14       69.07       71.96      0.92 o 
   1   4  14       88.58       87.67      0.74 o 
   2   4  14       23.86       23.85      0.37 o 
   3   4  14      129.81      124.68      0.94 o 
   4   4  14       73.30       75.48      0.70 o 
   5   4  14        7.00        6.70      0.27 o 
   6   4  14       26.85       26.45      0.49 o 
   7   4  14       73.48       73.02      1.05 o 
   8   4  14      107.39      108.94      1.35 o 
   9   4  14       80.82       80.76      1.31 o 
   0   5  14        5.52        5.22      0.31 o 
   1   5  14       10.56        9.28      0.26 o 
   2   5  14       55.44       56.72      0.58 o 
   3   5  14       92.62       91.39      0.80 o 
   4   5  14       12.26       12.22      0.34 o 
   5   5  14       63.79       62.83      0.77 o 
   6   5  14       57.43       55.09      0.77 o 
   7   5  14      103.02      101.79      1.17 o 
   8   5  14      144.29      145.12      1.79 o 
   9   5  14       72.64       75.10      1.21 o 
   0   6  14       46.85       50.63      1.00 o 
   1   6  14      111.53      109.17      0.95 o 
   2   6  14      147.26      145.44      1.17 o 
   3   6  14        6.86        7.36      0.32 o 
   4   6  14       32.60       32.37      0.53 o 
   5   6  14       16.31       15.66      0.47 o 
   6   6  14        5.76        4.95      0.32 o 
   7   6  14        7.26        5.85      0.50 o 
   8   6  14       25.87       28.23      0.84 o 
   9   6  14       25.18       26.55      0.81 o 
   0   7  14       39.86       41.43      0.79 o 
   1   7  14       28.28       27.64      0.47 o 
   2   7  14       12.39       12.99      0.37 o 
   3   7  14       66.57       67.43      0.79 o 
   4   7  14       56.18       53.60      0.71 o 
   5   7  14       10.41       10.64      0.46 o 
   6   7  14       56.90       56.76      0.88 o 
   7   7  14        9.03        8.93      0.49 o 
   8   7  14       12.56       14.63      0.78 o 
   0   8  14      140.30      143.05      2.25 o 
   1   8  14        9.83       10.88      0.32 o 
   2   8  14       11.28       11.91      0.35 o 
   3   8  14       23.01       23.39      0.47 o 
   4   8  14       29.98       31.06      0.58 o 
   5   8  14       92.26       94.71      1.11 o 
   6   8  14       12.40       13.07      0.62 o 
   7   8  14        8.49        7.63      0.73 o 
   8   8  14       13.69       14.26      0.61 o 
   0   9  14        0.00       -0.13      0.25 o 
   1   9  14       96.85       99.33      1.10 o 
   2   9  14        6.84        5.95      0.28 o 
   3   9  14       23.67       23.37      0.48 o 
   4   9  14       28.41       29.55      0.58 o 
   5   9  14       56.74       59.11      0.99 o 
   6   9  14       31.38       31.70      0.79 o 
   7   9  14       26.62       28.76      0.78 o 
   0  10  14       23.68       25.13      0.65 o 
   1  10  14        8.96        9.06      0.31 o 
   2  10  14       27.18       28.86      0.51 o 
   3  10  14       49.71       49.34      0.76 o 
   4  10  14       57.78       61.42      0.93 o 
   5  10  14       29.10       30.19      0.81 o 
   6  10  14        4.88        4.64      0.43 o 
   0  11  14        0.21        0.02      0.44 o 
   1  11  14       38.64       43.29      0.95 o 
   2  11  14        3.60        3.60      0.27 o 
   3  11  14       16.09       16.26      0.47 o 
   4  11  14        5.03        5.06      0.44 o 
   5  11  14       14.38       15.54      0.59 o 
   0  12  14        4.59        5.99      0.88 o 
   1  12  14       61.93       66.30      1.55 o 
   2  12  14       14.16       13.92      0.76 o 
   3  12  14        1.83        1.35      0.32 o 
   4  12  14       80.42       86.54      1.46 o 
   0  13  14        0.61       -0.27      1.33 o 
   1  13  14        8.94        8.45      0.71 o 
   1   0  15       16.73       14.48      0.55 o 
   2   0  15      145.04      137.83      1.75 o 
   3   0  15        0.88        0.73      0.31 o 
   4   0  15      131.57      123.13      1.65 o 
   5   0  15       21.42       19.17      0.72 o 
   6   0  15        1.37        1.71      0.40 o 
   7   0  15        3.87        3.05      0.60 o 
   8   0  15       11.53       10.97      0.96 o 
   9   0  15        0.01        0.42      0.53 o 
   0   1  15      317.09      306.43      3.11 o 
   1   1  15       19.04       17.11      0.42 o 
   2   1  15      106.44      104.51      1.03 o 
   3   1  15        1.16        1.21      0.23 o 
   4   1  15       15.68       14.60      0.43 o 
   5   1  15       28.80       27.48      0.54 o 
   6   1  15       34.80       35.29      0.67 o 
   7   1  15       11.98       10.85      0.54 o 
   8   1  15        4.85        4.88      0.46 o 
   9   1  15       32.64       33.26      0.87 o 
   0   2  15        9.79       12.22      0.51 o 
   1   2  15        9.04        9.00      0.33 o 
   2   2  15        5.13        5.26      0.28 o 
   3   2  15       21.46       21.81      0.47 o 
   4   2  15       51.17       54.60      0.71 o 
   5   2  15       58.00       57.88      0.77 o 
   6   2  15       27.98       27.37      0.57 o 
   7   2  15        1.13        0.58      0.28 o 
   8   2  15       24.25       25.38      0.76 o 
   9   2  15        3.25        2.56      0.51 o 
   0   3  15       25.58       25.85      0.69 o 
   1   3  15       10.75       10.98      0.30 o 
   2   3  15       56.15       57.16      0.65 o 
   3   3  15       26.24       25.30      0.42 o 
   4   3  15        7.91        8.20      0.27 o 
   5   3  15       51.61       52.92      0.70 o 
   6   3  15       69.85       70.79      0.78 o 
   7   3  15        1.35        1.30      0.26 o 
   8   3  15      134.07      135.06      1.95 o 
   9   3  15       17.03       16.03      1.04 o 
   0   4  15       14.43       18.51      0.49 o 
   1   4  15       35.47       36.74      0.50 o 
   2   4  15       27.50       28.01      0.41 o 
   3   4  15       11.07       10.27      0.28 o 
   4   4  15       15.13       15.92      0.35 o 
   5   4  15      164.29      163.72      1.26 o 
   6   4  15       33.35       34.14      0.56 o 
   7   4  15       12.90       12.45      0.44 o 
   8   4  15       24.30       22.73      0.81 o 
   9   4  15       38.27       39.65      1.18 o 
   0   5  15       47.40       44.92      0.74 o 
   1   5  15       13.86       15.71      0.33 o 
   2   5  15        6.59        6.90      0.26 o 
   3   5  15       61.57       61.50      0.65 o 
   4   5  15       25.93       26.70      0.49 o 
   5   5  15       13.14       12.92      0.37 o 
   6   5  15       54.30       57.88      0.83 o 
   7   5  15       61.70       63.57      0.94 o 
   8   5  15        0.76        1.13      0.34 o 
   0   6  15        4.69        5.31      0.38 o 
   1   6  15       37.04       37.88      0.59 o 
   2   6  15       20.21       19.86      0.42 o 
   3   6  15       71.87       70.87      0.79 o 
   4   6  15        0.98        0.69      0.22 o 
   5   6  15       14.96       15.43      0.43 o 
   6   6  15       10.51       10.86      0.44 o 
   7   6  15       17.10       17.03      0.56 o 
   8   6  15       18.09       19.51      0.87 o 
   0   7  15        0.92        0.80      0.31 o 
   1   7  15       45.20       47.01      0.62 o 
   2   7  15       35.54       34.93      0.68 o 
   3   7  15       15.29       16.19      0.42 o 
   4   7  15       36.41       37.20      0.63 o 
   5   7  15        6.60        6.33      0.50 o 
   6   7  15       28.50       29.57      0.69 o 
   7   7  15        8.88        9.63      0.51 o 
   0   8  15      104.84      103.70      1.40 o 
   1   8  15      129.15      129.72      1.15 o 
   2   8  15        3.41        3.78      0.27 o 
   3   8  15       76.13       77.26      1.01 o 
   4   8  15        0.55        0.44      0.24 o 
   5   8  15       65.36       64.21      1.05 o 
   6   8  15        4.18        4.70      0.37 o 
   7   8  15        1.81        1.88      0.37 o 
   0   9  15       50.02       47.79      1.26 o 
   1   9  15       38.15       39.46      0.59 o 
   2   9  15        3.51        3.78      0.27 o 
   3   9  15       43.04       42.45      0.68 o 
   4   9  15      101.50      101.96      1.22 o 
   5   9  15       38.92       39.06      0.79 o 
   6   9  15       22.60       24.01      1.76 o 
   0  10  15       23.12       23.59      0.71 o 
   1  10  15       32.31       34.05      0.58 o 
   2  10  15       12.93       13.00      0.41 o 
   3  10  15      118.35      123.23      1.40 o 
   4  10  15        1.39        1.83      0.41 o 
   5  10  15       75.14       73.29      1.35 o 
   0  11  15        0.22        0.30      0.30 o 
   1  11  15       13.60       14.22      0.82 o 
   2  11  15       16.61       18.11      0.48 o 
   3  11  15        6.21        7.10      0.38 o 
   4  11  15       52.20       58.26      1.49 o 
   0  12  15        1.86        2.14      0.76 o 
   1  12  15       48.99       53.23      1.42 o 
   0   0  16        2.71        1.20      0.77 o 
   1   0  16       57.24       53.78      1.04 o 
   2   0  16      117.59      116.79      1.62 o 
   3   0  16        0.08        0.22      0.32 o 
   4   0  16       61.89       62.19      1.15 o 
   5   0  16        5.62        3.76      0.43 o 
   6   0  16        7.20        8.08      0.61 o 
   7   0  16       13.14       14.00      0.86 o 
   8   0  16       10.33        9.13      0.80 o 
   0   1  16      225.21      214.10      2.43 o 
   1   1  16      245.05      236.90      1.85 o 
   2   1  16       81.60       81.58      0.92 o 
   3   1  16       29.34       26.92      0.54 o 
   4   1  16      123.82      121.84      1.20 o 
   5   1  16       10.05        9.88      0.39 o 
   6   1  16       31.95       32.59      0.78 o 
   7   1  16       73.98       71.03      1.25 o 
   8   1  16       34.89       36.39      0.93 o 
   0   2  16       40.46       41.88      0.91 o 
   1   2  16       20.00       19.45      0.47 o 
   2   2  16       25.68       25.59      0.58 o 
   3   2  16       66.51       68.02      0.84 o 
   4   2  16      183.52      184.20      1.57 o 
   5   2  16        5.59        6.21      0.38 o 
   6   2  16        8.39        8.58      0.47 o 
   7   2  16       31.03       32.13      0.73 o 
   8   2  16       20.58       19.44      0.76 o 
   0   3  16        3.16        3.25      0.43 o 
   1   3  16        1.17        0.97      0.24 o 
   2   3  16       27.68       30.59      0.56 o 
   3   3  16       83.08       87.66      0.97 o 
   4   3  16        4.22        4.51      0.31 o 
   5   3  16       48.37       49.22      0.77 o 
   6   3  16       11.12       11.80      0.45 o 
   7   3  16       25.65       27.27      0.73 o 
   8   3  16        1.66        1.86      0.54 o 
   0   4  16       14.62       14.81      0.43 o 
   1   4  16       11.64       11.28      0.28 o 
   2   4  16       31.68       33.12      0.51 o 
   3   4  16       20.52       19.53      0.39 o 
   4   4  16        9.69       10.99      0.35 o 
   5   4  16       26.13       26.12      0.52 o 
   6   4  16       76.73       75.00      1.20 o 
   7   4  16       44.69       45.40      1.25 o 
   8   4  16       60.91       68.04      2.37 o 
   0   5  16       90.70       92.10      1.14 o 
   1   5  16       20.49       20.52      0.39 o 
   2   5  16        8.23        8.30      0.28 o 
   3   5  16        6.17        5.50      0.27 o 
   4   5  16        7.61        7.16      0.38 o 
   5   5  16       25.58       27.77      0.56 o 
   6   5  16       17.54       18.69      0.51 o 
   7   5  16       95.34       95.90      1.16 o 
   0   6  16       52.50       53.08      0.96 o 
   1   6  16       12.31       12.72      0.36 o 
   2   6  16       10.44       10.99      0.36 o 
   3   6  16        4.35        5.07      0.36 o 
   4   6  16        9.11        8.58      0.36 o 
   5   6  16       14.76       14.62      0.45 o 
   6   6  16        6.96        6.54      0.38 o 
   7   6  16       76.38       84.12      1.32 o 
   0   7  16        5.47        5.31      0.44 o 
   1   7  16       13.38       13.05      0.41 o 
   2   7  16        6.65        6.31      0.33 o 
   3   7  16        9.87        9.11      0.37 o 
   4   7  16       49.60       48.64      0.75 o 
   5   7  16       31.93       29.48      0.65 o 
   6   7  16       72.19       74.78      1.10 o 
   0   8  16       10.80       12.41      0.78 o 
   1   8  16       31.22       31.97      0.60 o 
   2   8  16      120.23      120.54      1.25 o 
   3   8  16       50.85       49.53      0.76 o 
   4   8  16       66.44       69.13      0.98 o 
   5   8  16       10.70       12.29      0.47 o 
   0   9  16       85.73       87.04      1.37 o 
   1   9  16       10.42       10.47      0.39 o 
   2   9  16       22.27       21.48      0.51 o 
   3   9  16       12.56       12.86      0.56 o 
   4   9  16       11.66       11.50      0.45 o 
   0  10  16       25.54       24.53      0.77 o 
   1  10  16      119.07      121.79      1.25 o 
   2  10  16       10.43       11.15      0.41 o 
   3  10  16       16.24       16.90      0.51 o 
   1   0  17       59.95       57.80      1.13 o 
   2   0  17      281.72      277.18      3.02 o 
   3   0  17       12.52       13.62      1.00 o 
   4   0  17        0.37        0.22      0.43 o 
   5   0  17        3.04        1.84      0.48 o 
   6   0  17       37.14       35.13      1.25 o 
   7   0  17       59.18       57.59      2.58 o 
   0   1  17      183.39      186.80      2.27 o 
   1   1  17       13.26       14.37      0.44 o 
   2   1  17       50.23       50.74      0.79 o 
   3   1  17       49.99       48.25      0.82 o 
   4   1  17       60.11       59.27      1.21 o 
   5   1  17       34.28       32.96      0.74 o 
   6   1  17       15.22       14.95      0.82 o 
   7   1  17       12.14       12.73      0.62 o 
   0   2  17       58.12       61.76      1.16 o 
   1   2  17      280.55      281.39      2.16 o 
   2   2  17      152.28      154.80      1.42 o 
   3   2  17       60.09       61.05      1.04 o 
   4   2  17       31.00       31.97      1.00 o 
   5   2  17        9.45        7.80      0.47 o 
   6   2  17        0.88        0.55      0.33 o 
   7   2  17       25.51       28.25      1.01 o 
   0   3  17       18.00       17.02      0.67 o 
   1   3  17       21.19       18.65      0.48 o 
   2   3  17       11.23       11.61      0.43 o 
   3   3  17       43.41       43.01      0.76 o 
   4   3  17       81.98       85.30      1.16 o 
   5   3  17       21.62       23.85      0.82 o 
   6   3  17       17.24       16.43      0.52 o 
   7   3  17        5.31        5.30      0.48 o 
   0   4  17       20.52       21.92      0.69 o 
   1   4  17       21.40       20.65      0.48 o 
   2   4  17       33.00       34.70      0.63 o 
   3   4  17       32.23       35.06      0.64 o 
   4   4  17       64.77       65.48      0.93 o 
   5   4  17       95.60      100.23      1.28 o 
   6   4  17       19.87       20.49      0.65 o 
   0   5  17       17.78       18.89      0.79 o 
   1   5  17        7.12        7.26      0.34 o 
   2   5  17        4.80        4.57      0.32 o 
   3   5  17       21.13       21.68      0.62 o 
   4   5  17       12.54       12.89      0.51 o 
   5   5  17       58.99       62.41      1.04 o 
   6   5  17       12.02       12.79      0.60 o 
   0   6  17        4.38        3.96      0.40 o 
   1   6  17       10.04        8.93      0.34 o 
   2   6  17       11.65       11.98      0.51 o 
   3   6  17       23.80       25.00      0.53 o 
   4   6  17       10.05       10.70      0.39 o 
   5   6  17        4.16        4.27      0.32 o 
   0   7  17      113.76      118.31      1.68 o 
   1   7  17        8.01        8.54      0.36 o 
   2   7  17       54.42       57.10      0.97 o 
   3   7  17        0.58        0.84      0.26 o 
   4   7  17       56.63       56.48      0.82 o 
   5   7  17       95.84      103.65      2.02 o 
   0   8  17       79.62       83.60      1.37 o 
   1   8  17       15.62       16.60      0.54 o 
   2   8  17      121.85      125.77      1.31 o 
   3   8  17        2.35        2.83      0.30 o 
   4   8  17       21.46       23.70      1.39 o 
   0   9  17       99.21      100.21      1.97 o 
   1   9  17        8.13        8.26      0.45 o 
   2   9  17       23.32       23.12      0.63 o 
   0   0  18      104.29      102.23      4.38 o 
   1   0  18        0.22       -0.04      0.43 o 
   2   0  18        6.86        6.92      1.02 o 
   3   0  18       53.08       54.06      1.33 o 
   4   0  18       46.60       46.18      1.24 o 
   5   0  18       16.04       16.80      0.82 o 
   6   0  18       18.32       20.66      2.10 o 
   0   1  18      142.57      144.80      2.66 o 
   1   1  18       91.53       94.27      1.26 o 
   2   1  18        5.66        6.59      0.63 o 
   3   1  18       16.38       16.63      0.65 o 
   4   1  18       24.19       23.56      0.66 o 
   5   1  18        5.22        5.05      0.44 o 
   0   2  18        6.58        7.32      0.63 o 
   1   2  18       52.83       55.83      0.94 o 
   2   2  18       74.84       77.95      1.14 o 
   3   2  18       26.45       26.41      0.68 o 
   4   2  18        3.54        3.49      0.38 o 
   5   2  18       49.20       49.67      0.99 o 
   0   3  18        2.72        2.55      0.54 o 
   1   3  18       57.44       60.65      0.99 o 
   2   3  18       97.09       97.33      1.38 o 
   3   3  18      136.61      138.42      2.28 o 
   4   3  18        3.51        4.20      0.42 o 
   5   3  18       39.94       41.66      0.84 o 
   0   4  18       27.23       29.67      0.87 o 
   1   4  18        8.86        7.79      0.38 o 
   2   4  18       15.73       16.15      0.49 o 
   3   4  18       37.60       41.63      0.76 o 
   4   4  18        9.30        8.69      0.48 o 
   5   4  18       45.45       48.06      0.94 o 
   0   5  18        7.00        5.13      0.53 o 
   1   5  18       20.97       20.48      0.59 o 
   2   5  18        6.88        7.66      0.42 o 
   3   5  18        7.74        6.46      0.46 o 
   4   5  18       68.56       74.22      1.23 o 
   0   6  18       60.54       65.53      2.05 o 
   1   6  18        5.55        6.35      0.57 o 
   2   6  18        1.93        1.53      0.33 o 
   3   6  18       19.82       19.92      0.77 o 
   0   7  18       37.79       40.01      0.92 o 
   1   7  18        0.59        0.92      0.26 o 
   2   7  18       41.41       44.11      0.74 o 
   1   0  19       75.19       74.78      1.61 o 
   2   0  19        0.02       -0.35      0.46 o 
   3   0  19       21.11       20.79      1.14 o 
   0   1  19      112.95      118.63      2.10 o 
   1   1  19       25.27       26.92      0.72 o 
   2   1  19       79.11       83.64      1.77 o 
   3   1  19       14.27       15.80      0.58 o 
   0   2  19       35.32       36.24      1.83 o 
   1   2  19       18.94       18.73      0.69 o 
   2   2  19        5.21        5.25      0.42 o 
   3   2  19       33.53       35.52      1.21 o 
   0   3  19        8.37        8.77      0.75 o 
   1   3  19       32.27       34.80      0.79 o 
   2   3  19       74.31       77.00      1.16 o 
   3   3  19       40.34       42.15      1.36 o 
   0   4  19       58.22       59.25      1.43 o 
   1   4  19       24.70       25.34      0.60 o 
   2   4  19       20.60       20.48      0.56 o 
                                                 
